# Supplementary material for: Genetic variants in RIG-I-like receptor influences HCV clearance in Chinese Han population
Source: Epidemiol Infect. 2019 May 9;147:e195. doi: 10.1017/S0950268819000827 (PMC6518566; doi:10.1017/S0950268819000827)
Supplement: Supplementary file 1 [file S0950268819000827sup001.xlsx]

## Sheet: field crowd
num	population	num	name	population	sex	age	ALT	AST	groups	HBsAg	antiHCV	RNA	Genetype	Genetype2	rs3824456	rs10813831	rs10738889
1	1	1	王顺英	1	2	60	11	27	2	0	1	1	1b	1	2	0	0
3	1	3	任桂英	1	2	60	4	7	2	0	1	1	1b	1	0	0	1
4	1	4	金红梅	1	2	45	26	21	1	0	1	0	3b	0	1	0	2
5	1	5	孙德胜	1	1	55	10	18	1	0	1	0	3b	0	1	0	1
7	1	7	刘年保	1	1	61	25	18	1	0	1	0	1b/2a	2	1	0	Unknown
8	1	8	孙麒	1	1	60	22	34	2	0	1	1	1b	1	Unknown	Unknown	1
9	1	9	管珩芝	1	2		6	8	1	0	1	0	1b	1	1	0	2
10	1	10	徐向阳	1	1	40	7	21	0	0	0	0			Unknown	0	2
11	1	11	李桂花	1	2	60	16	28	1	0	1	0	3b	0	1	2	1
12	1	12	李乾慈	1	1	75	7	7	0	0	0	0			0	0	2
13	1	13	胡圣才	1	1	46	5	10	2	0	1	1	1b/3b	2	0	0	0
14	1	14	韩树成	1	1	50	4	3	1	0	1	0	1b/2a	2	1	0	1
15	1	15	吴铮	1	1	47	9	15	2	0	1	1	1b	1	Negative	2	1
16	1	16	李宗山	1	2	40	7	15	1	0	1	0	1b	1	0	0	1
17	1	17	王惠珍	1	2	58	3	8	0	0	0	0			2	0	2
18	1	18	丁立志	1	1	44	6	8	0	0	0	0			1	0	2
19	1	19	杨顺喜	1	1	62	10	6	1	0	1	0	1b	1	1	0	1
20	1	20	宋如贵	1	1	66	26	37	2	0	1	1	1b	1	0	0	2
21	1	21	栾晓宁	1	2	29	7	8	0	0	0	0			1	0	1
22	1	22	冯学友	1	1	53	6	8	0	0	0	0			0	0	1
24	1	24	蒋玉芳	1	2	58	5	155	0	0	0	0			0	2	1
25	1	25	崔学高	1	1	75	4	9	2	0	1	1	1b	1	1	0	1
26	1	26	徐盒银	1	1	70	4	3	0	1	0	0			0	0	1
27	1	27	严珂	1	1	45	4	12	0	0	0	0			1	0	1
28	1	28	彭成华	1	1	38	7	14	0	0	0	0			1	0	1
29	1	29	严淑英	1	2	68	3	14	2	0	1	1	1b/2a	2	1	0	1
30	1	30	贾长太	1	1	55	7	9	0	0	0	0			1	2	1
31	1	31	赵文秀	1	1	60	6	12	0	0	0	0			0	0	2
32	1	32	朱伍权	1	1	57	6	6	0	0	0	0			1	0	2
33	1	33	陆慧联	1	2	40	37	42	0	0	0	0			1	0	1
34	1	34	戴培华	1	1	49	15	28	1	0	1	0	1b/2a	2	0	0	2
35	1	35	崔小梅	1	2	46	3	12	1	0	1	0	1b	1	0	0	2
36	1	36	谭新强	1	1	50	10	13	1	0	1	0	1b	1	2	0	1
37	1	37	陈京桥	1	1	47	75	30	2	0	1	1	1b	1	1	0	2
38	1	38	徐旭	1	1	43	9	13	0	0	0	0			2	0	1
39	1	39	邹鸿成	1	1	75	92	87	2	0	1	1	3b	0	1	0	1
40	1	40	陶峰	1	1	30	15	16	0	0	0	0			2	0	0
41	1	41	陈岩祺	1	1	50	11	22	0	0	0	0			1	0	1
42	1	42	彭俊莲	1	2	55	30	29	0	0	0	0			1	0	1
43	1	43	李作宝	1	1	60	10	17	2	0	1	1	1b	1	1	0	2
44	1	44	田庆宝	1	1	52	17	22	1	0	1	0	3b	0	1	0	2
45	1	45	沈永根	1	1	59	8	11	0	0	0	0			Negative	0	Negative
46	1	46	钱菲	1	2	29	1	7	0	0	0	0			1	0	2
47	1	47	王汝宏	1	1	59	11	10	0	0	0	0			0	2	2
49	1	48	钱建飞	1	1	56	20	17	2	0	1	1	1b	1	1	0	2
48	1	49	曹有生	1	1	55	8	11	0	1	0	0			Negative	0	0
50	1	50	杨国栋	1	1	79	30	14	2	0	1	1	1b/2a	2	0	0	1
51	1	51	陈贤珍	1	2	60	5	9	0	0	0	0			0	0	1
52	1	52	卞金福	1	1	56	5	11	0	0	0	0			Unknown	0	0
53	1	53	杨林	1	1	35	32	31	2	0	1	1	1b	1	1	0	1
54	1	54	胡为平	1	1	56	57	54	1	0	1	0	1b	1	0	0	Negative
55	1	55	陈小娥	1	2	59	38	29	0	0	0	0			1	0	1
56	1	56	胡国骏	1	1	40	2	14	2	0	1	1	1b	1	1	0	0
57	1	57	孙网成	1	1	45	29	22	0	0	0	0			0	0	0
58	1	58	王柏青	1	1	48	26	24	2	0	1	1	1b	1	1	0	1
59	1	59	姜兰英	1	2	50	89	14	0	0	0	0			0	2	2
60	1	60	丁潇敏	1	2	62	7	17	1	0	1	0	3b	0	0	2	1
61	1	61	王淑方	1	2	63	13	15	0	0	0	0			1	0	1
62	1	62	邓嫁珍	1	2	46	8	12	0	0	0	0			0	0	2
63	1	63	陈古冒	1	1	69	14	45	2	0	1	1	1b	1	2	0	2
65	1	65	孔广兰	1	2	66	8	19	1	1	1	0	1b	1	Negative	0	1
66	1	66	李满秀	1	2	70	12	22	0	1	0	0			2	0	1
67	1	67	陈永坤	1	1	53	35	26	2	0	1	1	2a	0	1	0	1
68	1	68	吴勇	1	1	44	46	35	1	0	1	0	1b	1	0	0	2
69	1	69	魏玲	1	2	78	3	11	1	0	1	0	1b	1	1	0	Negative
70	1	70	肖峰	1	1	50	8	20	0	0	0	0			0	0	2
71	1	71	李春宁	1	1	50	7	4	0	0	0	0			2	0	1
72	1	72	刘丹珍	1	2	67	5	10	0	0	0	0			0	0	2
73	1	73	汤同举	1	1	76	6	4	0	0	0	0			Negative	0	1
74	1	74	邓涛	1	1	28	14	11	2	1	1	1	1b	1	0	0	1
75	1	75	攀鸿运	1	1	60	12	15	2	0	1	1	1b/2a	2	0	0	2
76	1	76	王金元	1	1	61	13	14	2	0	1	1	1b	1	1	0	1
77	1	77	程旭	1	1		7	10	1	0	1	0	1b/2a	2	Negative	0	2
79	1	79	孟兆龙	1	1	73	7	15	0	0	0	0			0	2	2
80	1	80	周根娣	1	1	60	4	12	1	0	1	0	3b	0	1	0	2
82	1	82	方心树	1	1	52	22	27	2	1	1	1	1b	1	0	0	1
83	1	83	汤金栋	1	1	63	4	5	0	0	0	0			Negative	0	2
84	1	84	吴文龙	1	1	81	8	10	0	0	0	0			1	0	2
85	1	85	芦治光	1	1	49	28	25	2	0	1	1	1b/2a	2	1	0	1
86	1	86	衡贵花	1	2	62	22	31	1	0	1	0	2a	0	1	0	2
87	1	87	宋步珍	1	2	50	19	27	1	0	1	0	1b	1	1	0	1
89	1	89	陈亚萌	1	2		9	16	1	0	1	0	1b	1	1	0	1
90	1	90	郎素庆	1	1	40	18	13	1	0	1	0	1b	1	2	0	0
91	1	91	王凤英	1	2	70	4	12	1	0	1	0	3b	0	1	2	2
92	1	92	范文静	1	1	55	11	17	1	0	1	0	1b/2a	2	Negative	0	1
94	1	94	吴成猛	1	1	51	29	33	0	0	0	0			1	0	2
95	1	95	丁兆丽	1	2	28	7	13	0	0	0	0			1	0	2
96	1	96	耿克顺	1	1	52	22	8	2	0	1	1	1b	1	0	0	1
97	1	97	盛柏桢	1	1	65	4	3	0	0	0	0			0	0	2
98	1	98	朱步珍	1	2	68	7	14	0	0	0	0			1	0	1
99	1	99	汤文华	1	2	39	7	16	1	0	1	0	1b	1	0	2	2
100	1	100	徐红娣	1	2	49	6	9	1	0	1	0	3b	0	1	0	1
101	1	101	王玉凤	1	2	52	4	10	0	0	0	0			1	0	2
102	1	102	钟孝怀	1	1	50	14	12	1	0	1	0	1b/2a	2	0	2	2
103	1	103	杜西平	1	1	41	14	17	0	0	0	0			1	0	2
104	1	104	倪端宇	1	1	51	8	14	2	0	1	1	1b	1	1	2	2
105	1	105	孙明珍	1	2	59	6	11	0	0	0	0			1	0	0
106	1	106	王恩标	1	1	50	21	22	2	0	1	1	1b	1	1	0	1
107	1	107	刘京基	1	1	55	12	11	2	0	1	1	1b	1	1	0	0
108	1	108	邰月凤	1	2	36	6	13	0	0	0	0			1	0	2
110	1	110	沈丽	1	2	50	11	15	2	1	1	1	2a	0	2	0	1
111	1	111	殷昭荣	1	1	45	12	21	0	0	0	0			2	0	2
112	1	112	邵红	1	2	50	8	18	0	0	0	0			Negative	0	1
113	1	113	魏京华	1	2	57	10	14	0	0	0	0			0	0	1
115	1	115	凌桂兰	1	2	60	38	72	2	0	1	1	1b	1	1	0	1
116	1	116	刘双英	1	2		6	13	1	0	1	0	1b	1	0	Unknown	2
117	1	117	程秀兰	1	2	63	13	16	0	0	0	0			Unknown	0	2
118	1	118	刘萍	1	2	47	11	18	2	0	1	1	1b/2a	2	Unknown	0	1
119	1	119	赵文珍	1	2	55	4	16	0	0	0	0			0	0	2
120	1	120	唐全胜	1	1	50	21	19	0	0	0	0			1	0	1
122	1	122	刘虢镇	1	1	52	158	86	1	0	1	0	1b	1	1	0	1
124	1	124	黄梅生	1	1	61	54	38	0	0	0	0			Negative	0	1
125	1	125	张琳	1	2	30	19	24	0	0	0	0			1	0	2
126	1	126	陆萍	1	2	58	8	19	0	0	0	0			0	0	2
127	1	127	徐培兴	1	2	58	45	40	0	0	0	0			0	0	2
128	1	128	张玉英	1	2	51	6	10	0	0	0	0			1	0	2
130	1	130	浦国萍	1	2	44	13	27	0	0	0	0			1	0	0
132	1	132	华桂保	1	1	57	56	54	0	0	0	0			2	0	1
133	1	133	周二保	1	1	71	8	15	0	0	0	0			1	0	1
135	1	135	许良元	1	1	45	64	34	2	0	1	1	1b	1	2	2	2
136	1	136	徐浩福	1	1	65	4	10	0	0	0	0			1	2	1
137	1	137	赵耀刚	1	1	38	7	3	2	0	1	1	1b	1	1	0	2
138	1	138	顾乐飞	1	1	24	6	9	0	0	0	0			0	0	1
139	1	139	兰庭美	1	2	37	7	10	0	0	0	0			1	0	1
141	1	141	袁成兰	1	2	45	33	51	0	0	0	0			1	0	1
142	1	142	袁兴生	1	1	53	29	30	2	0	1	1	1b	1	0	0	1
144	1	144	李保如	1	1	57	13	16	0	0	0	0			0	0	2
146	1	146	程雪英	1	2	56	7	10	0	0	0	0			1	0	1
149	1	149	沈国良	1	1	47	17	12	0	0	0	0			1	0	1
150	1	150	钱建南	1	1	78	9	16	0	0	0	0			0	0	2
151	1	151	华桂宝	1	2	59	6	14	0	1	0	0			2	0	0
152	1	152	周阿凤	1	2	65	6	11	0	0	0	0			2	0	2
154	1	154	陈兴保	1	1	60	56	42	2	0	1	1	1b	1	0	2	1
155	1	155	马正兴	1	1	45	17	23	0	1	0	0			0	0	1
156	1	156	周振华	1	1	40	10	10	0	0	0	0			0	0	2
157	1	157	山伯良	1	1	45	6	11	0	0	0	0			0	0	1
158	1	158	吴永根	1	1	80	17	31	1	0	1	0	1b	1	0	Unknown	0
159	1	159	颜妹华	1	2	49	9	13	0	0	0	0			0	2	0
160	1	160	周立英	1	2	39	7	8	0	0	0	0			1	0	2
161	1	161	霍全保	1	1	51	11	19	0	0	0	0			0	0	2
162	1	162	陈惠芬	1	2	38	8	15	0	0	0	0			0	0	1
163	1	163	张建芬	1	2	56	8	23	0	0	0	0			Negative	0	1
165	1	165	邹玉芬	1	2	49	17	19	1	0	1	0	1b/2a	2	Negative	0	1
166	1	166	张玉琴	1	2	46	15	19	2	1	1	1	1b	1	Unknown	0	2
167	1	167	沈小明	1	1	41	14	13	0	1	0	0			0	0	0
168	1	168	徐金华	1	1	55	3	1	0	1	0	0			0	0	2
169	1	169	姚健	1	1	25	12	7	0	0	0	0			2	0	0
170	1	170	吴国民	1	1	33	9	8	0	0	0	0			0	0	2
171	1	171	徐美蓉	1	2	54	17	21	0	0	0	0			0	0	1
172	1	172	石龙	1	1		9	15	2	0	1	1	1b	1	0	0	1
175	1	175	徐晓明	1	1	41	18	8	0	0	0	0			1	2	1
176	1	176	丁兆麟	1	1	82	10	19	0	1	0	0			1	0	1
178	1	178	赵林生	1	1	64	5	11	0	0	0	0			1	0	1
179	1	179	陈锦明	1	1	63	2	5	0	0	0	0			1	0	0
180	1	180	马小苟	1	1	63	12	11	0	0	0	0			1	0	2
181	1	181	李阿丙	1	1	65	5	10	0	0	0	0			Unknown	0	2
182	1	182	顾玉珠	1	2	42	4	13	0	0	0	0			0	0	1
183	1	183	费翠英	1	2	54	10	9	0	0	0	0			2	0	0
184	1	184	叶玉莲	1	2	40	3	13	0	0	0	0			2	0	1
185	1	185	金备军	1	1	40	10	8	0	0	0	0			0	0	2
186	1	186	任宗培	1	1	65	7	5	0	0	0	0			0	0	1
187	1	187	袁建红	1	1	36	14	10	0	0	0	0			1	0	1
188	1	188	丁云芬	1	2	54	6	9	0	0	0	0			1	0	1
189	1	189	杨元良	1	1	45	12	16	0	0	0	0			1	0	0
190	1	190	王顺林	1	1	58	5	10	0	0	0	0			0	0	0
191	1	191	徐培英	1	2	60	3	7	0	0	0	0			0	0	0
192	1	192	苏小娥	1	2	70	3	14	0	0	0	0			2	0	1
193	1	193	陈胜年	1	1	81	5	6	0	0	0	0			1	0	1
194	1	194	陈建峰	1	1	42	5	9	0	0	0	0			0	0	1
195	1	195	钱云芬	1	2	59	7	11	0	0	0	0			2	0	1
196	1	196	傅永华	1	1	48	8	18	0	0	0	0			0	0	2
197	1	197	杨正才	1	1	42	4	11	0	0	0	0			1	0	1
198	1	198	陆永琴	1	2	41	8	15	0	0	0	0			0	2	1
199	1	199	朱惠军	1	1	34	13	8	0	0	0	0			1	0	2
200	1	200	陈卫芳	1	2	61	4	18	0	0	0	0			1	2	1
201	1	201	钱梅芳	1	2	49	6	13	0	0	0	0			0	0	2
202	1	202	黄月娟	1	2	38	9	7	0	0	0	0			0	0	0
203	1	203	茆谷明	1	1	37	4	14	0	0	0	0			0	0	2
204	1	204	邓玉珍	1	2	51	10	12	0	0	0	0			0	0	2
206	1	206	毛建芬	1	2	51	7	13	0	0	0	0			Unknown	2	1
207	1	207	蒋云高	1	1	72	9	15	0	0	0	0			0	2	1
208	1	208	汪杰	1	1	24	28	33	0	1	0	0			1	0	0
210	1	210	王小妹	1	2	68	5	15	0	0	0	0			0	0	2
211	1	211	殷建国	1	1	39	6	8	0	0	0	0			1	0	1
212	1	212	徐仁忠	1	1	54	31	34	0	0	0	0			1	0	1
213	1	213	陈卫芳	1	2	37	30	32	0	1	0	0			0	2	1
214	1	214	陈振华	1	1	52	8	16	0	0	0	0			0	0	2
215	1	215	倪祖民	1	1	44	9	8	0	0	0	0			2	0	0
217	1	217	姚利珍	1	2	42	12	28	0	0	0	0			2	0	1
218	1	218	彭瑞英	1	2	45	5	9	0	0	0	0			1	0	1
219	1	219	黄仁明	1	1	54	19	13	0	0	0	0			0	0	2
220	1	220	顾同元	1	1	66	7	16	0	0	0	0			Negative	0	1
221	1	221	吴福根	1	1	71	35	33	0	0	0	0			2	0	0
223	1	223	沈伟	1	1	35	5	6	0	0	0	0			0	0	0
225	1	225	袁东	1	1	38	9	20	0	1	0	0			1	0	2
226	1	226	顾振林	1	1	67	10	21	0	0	0	0			1	0	2
228	1	228	金和珍	1	2		13	25	2	0	1	1	1b	1	1	0	0
229	1	229	唐振林	1	1	63	6	11	1	0	1	0	3b	0	0	0	1
230	1	230	邵卫峰	1	1	49	38	48	0	0	0	0			1	0	2
231	1	231	钱凤珠	1	2	41	9	27	0	0	0	0			0	0	1
233	1	233	邵根宝	1	1	61	15	37	0	0	0	0			1	0	1
234	1	234	王美芳	1	2	49	5	10	0	0	0	0			1	0	2
235	1	235	金浩坤	1	1	53	23	4	0	0	0	0			1	0	2
236	1	236	夏湘涛	1	1	53	18	14	0	0	0	0			1	0	1
237	1	237	李永杰	1	1	26	5	15	0	0	0	0			0	0	1
238	1	238	王才英	1	2	59	4	13	0	0	0	0			0	0	2
239	1	239	徐凤林	1	2	66	5	16	0	0	0	0			1	0	2
240	1	240	张茂香	1	2	67	7	11	0	0	0	0			1	0	2
243	1	243	胡宝坤	1	1	70	11	21	0	0	0	0			0	0	0
244	1	244	徐金元	1	1	72	4	11	0	0	0	0			1	0	2
249	1	249	陈建平	1	1	41	10	21	0	0	0	0			1	0	0
250	1	250	陈新锴	1	1	39	20	5	0	0	0	0			0	2	2
251	1	251	唐卫先	1	1	61	12	15	0	1	0	0			0	2	1
252	1	252	胡健	1	1	38	66	26	0	1	0	0			1	0	1
253	1	253	朱宝福	1	2	66	19	23	0	0	0	0			1	0	1
254	1	254	袁仁金	1	1	48	14	19	0	0	0	0			0	2	2
255	1	255	华习芳	1	2	38	12	35	0	0	0	0			1	0	1
256	1	256	颜德华	1	1	46	14	10	0	0	0	0			1	2	1
257	1	257	谢秀华	1	1	46	7	7	0	0	0	0			0	0	0
260	1	260	朱晓红	1	1	38	7	10	0	0	0	0			0	0	2
261	1	261	东忠明	1	1	57	42	27	0	0	0	0			1	2	2
262	1	262	蒋明	1	1	47	11	11	0	0	0	0			1	0	1
263	1	263	李月萍	1	2	49	25	26	0	0	0	0			1	0	2
264	1	264	吴丽文	1	2	60	11	21	0	0	0	0			0	0	2
265	1	265	黄金林	1	1	74	6	15	0	0	0	0			0	0	2
266	1	266	范利明	1	1	36	8	12	0	1	0	0			1	0	0
267	1	267	李华	1	2	53	3	9	0	0	0	0			1	0	0
268	1	268	卜兴生	1	1	61	5	12	0	0	0	0			0	0	1
270	1	270	龚建荣	1	2	54	5	11	0	0	0	0			2	0	0
271	1	271	吴自立	1	1	40	5	13	0	0	0	0			1	2	1
272	1	272	姚建刚	1	1	36	20	10	0	0	0	0			Unknown	0	1
273	1	273	姚振良	1	1	46	11	13	0	0	0	0			Unknown	0	1
274	1	274	彭雪琴	1	2	45	7	9	0	0	0	0			1	0	1
275	1	275	陈雪峰	1	1	39	14	17	0	1	0	0			1	0	0
276	1	276	戈祥宝	1	1	73	31	37	0	0	0	0			0	2	1
277	1	277	陈保兴	1	1	53	12	7	0	0	0	0			1	0	0
278	1	278	陈胜	1	1	28	7	12	0	0	0	0			0	0	1
279	1	279	徐雪琴	1	2	48	10	25	0	0	0	0			1	0	0
280	1	280	邵丽红	1	2	32	9	22	0	0	0	0			0	0	2
281	1	281	陶建裕	1	1	54	6	14	0	0	0	0			2	0	0
282	1	282	卜金妹	1	2	63	9	16	0	0	0	0			0	0	2
283	1	283	石关金	1	1	63	13	25	0	0	0	0			1	0	1
284	1	284	张玉梅	1	2	41	6	27	0	0	0	0			1	0	0
285	1	285	徐荣明	1	1	51	3	1	0	0	0	0			2	0	0
287	1	287	顾海江	1	1	38	73	106	0	0	0	0			0	0	2
288	1	288	计振良	1	1	19	10	14	0	0	0	0			0	2	2
289	1	289	过佳东	1	1	34	10	13	0	0	0	0			1	0	1
290	1	290	鲍广术	1	2	33	3	13	0	0	0	0			2	0	2
293	1	293	廖克平	1	1	53	10	14	0	0	0	0			1	0	0
297	1	297	汪芬芬	1	2	76	7	23	0	0	0	0			0	0	0
300	1	300	顾玉英	1	2	73	2	12	0	0	0	0			0	0	1
301	1	301	刘永良	1	1	46	27	32	0	1	0	0			1	0	1
302	1	302	张飞	1	1	30	8	7	0	0	0	0			0	0	2
303	1	303	沈新明	1	1	70	10	12	0	0	0	0			0	0	2
304	1	304	蒋振亚	1	1	74	19	19	0	0	0	0			0	0	1
305	1	305	黄正明	1	1	59	7	5	0	0	0	0			0	0	2
306	1	306	谭老泉	1	1	64	5	12	0	0	0	0			0	Unknown	2
307	1	307	何永明	1	1	58	39	90	0	0	0	0			Negative	0	1
308	1	308	瞿秋芬	1	2	46	12	22	0	0	0	0			0	0	2
309	1	309	卜林根	1	1	73	44	101	2	0	1	1	1b/2a	2	0	0	2
310	1	310	朱惠民	1	1	35	14	14	0	0	0	0			1	0	1
311	1	311	钱建英	1	2	45	11	14	0	0	0	0			0	0	1
313	1	313	陈卫昌	1	1	35	18	21	0	0	0	0			1	0	2
314	1	314	陆保英	1	2	50	3	8	0	0	0	0			0	0	2
316	1	316	吴金奎	1	1	50	18	14	0	0	0	0			0	0	2
317	1	317	吴永昌	1	1	57	22	21	0	0	0	0			1	2	1
318	1	318	顾梅娟	1	2	37	3		0	0	0	0			1	2	1
320	1	320	翁彩英	1	2	38	37	73	0	0	0	0			1	0	2
321	1	321	潘锋	1	1	33	31	23	0	0	0	0			0	2	1
322	1	322	季德元	1	1	72	8	17	0	0	0	0			0	0	1
324	1	324	王云生	1	1	66	10	20	0	0	0	0			2	0	1
325	1	325	李卫国	1	1	57	18	14	0	0	0	0			1	0	1
326	1	326	甘秀英	1	2	67	5	24	0	0	0	0			0	0	2
327	1	327	张巧芬	1	2	40	11	18	0	0	0	0			0	0	2
328	1	328	陆妹	1	2	38	6	9	0	0	0	0			1	0	1
329	1	329	任凤凤	1	2	63	1	10	0	0	0	0			1	0	1
330	1	330	刘祥华	1	1	36	3	2	0	0	0	0			1	2	1
331	1	331	金祖兴	1	1	59	8	19	0	0	0	0			1	0	2
332	1	332	吴昆仑	1	1	64	3	9	0	0	0	0			0	0	0
333	1	333	张培军	1	1	41	4	13	0	0	0	0			0	2	2
335	1	335	陈正元	1	1	50	31	40	0	0	0	0			2	0	1
336	1	336	陈培东	1	1	41	12	6	0	0	0	0			1	0	2
338	1	338	王翠	1	2	60	6	19	0	0	0	0			2	0	1
340	1	340	周敬文	1	1	73	18	22	0	0	0	0			1	0	1
341	1	341	徐巧玲	1	2	63	6	15	0	0	0	0			1	0	Unknown
342	1	342	尤江海	1	1	60	11	17	0	0	0	0			1	0	1
343	1	343	张月琴	1	2	39	15	29	0	0	0	0			0	0	0
345	1	345	王玉明	1	2	67	28	77	0	0	0	0			0	0	2
348	1	348	钱晓文	1	1	35	8	18	0	0	0	0			1	0	1
349	1	349	沈妹玉	1	2	42	4	9	0	0	0	0			1	0	1
350	1	350	朱岳松	1	1	47	3	10	0	0	0	0			0	0	1
351	1	351	严耀发	1	1	65	7	18	0	0	0	0			0	0	1
353	1	353	郑宝康	1	1	39	7	6	0	0	0	0			0	0	1
354	1	354	王阿三	1	1	44	21	18	0	0	0	0			1	0	2
355	1	355	张剑虹	1	2	41	6	9	0	0	0	0			1	0	1
356	1	356	项美琴	1	2	36	24	61	0	0	0	0			1	0	1
357	1	357	徐保华	1	1	57	8	20	0	0	0	0			0	0	1
359	1	359	周和平	1	2	31	8	11	0	0	0	0			1	0	0
360	1	360	阚宇平	1	1	34	5	4	0	0	0	0			0	0	1
361	1	361	顾建光	1	1	60	10	13	0	0	0	0			2	2	1
397	1	397	潘向阳	1	1	40	4	4	0	0	0	0			0	0	1
399	1	399	张贤道	1	1	55	18	14	0	0	0	0			2	0	1
400	1	400	张克秀	1	2	37	11	16	0	0	0	0			0	0	2
401	1	401	向舟	1	1	39	15	11	0	0	0	0			1	0	1
405	1	405	黄发文	1	1	77	6	10	0	0	0	0			1	0	1
406	1	406	徐继祥	1	1	42	30	44	1	1	1	0	1b	1	1	0	1
407	1	407	姜健	1	1	50	24	40	1	0	1	0	1b	1	1	0	0
409	1	409	吴德发	1	1	60	50	37	2	0	1	1	1b	1	1	2	1
411	1	411	袁有才	1	1	74	6	8	0	0	0	0			1	0	2
412	1	412	贺世萍	1	2	43	3	10	0	0	0	0			0	2	2
414	1	414	杨德富	1	1	76	4	11	0	0	0	0			0	2	1
415	1	415	葛玉琴	1	2	67	15	23	1	0	1	0	1b/2a	2	0	2	1
416	1	416	张德琴	1	2	67	4	10	0	0	0	0			1	0	0
417	1	417	任龙	1	1	49	13	54	0	1	0	0			1	0	0
421	1	421	李献忠	1	1	40	6	17	1	1	1	0	3b	0	0	0	1
422	1	422	田小英	1	2	53	17	17	0	0	0	0			0	0	1
423	1	423	胡守岩	1	1	62	8	15	0	0	0	0			0	0	1
424	1	424	吕义强	1	1	45	17	20	0	1	0	0			1	0	1
425	1	425	张洪生	1	1	37	27	21	0	1	0	0			1	2	2
426	1	426	袁家友	1	1	41	10	14	0	1	0	0			2	0	0
427	1	427	刘萍	1	2	62	5	9	0	0	0	0			1	0	1
428	1	428	朱永强	1	1	40	50	31	1	0	1	0	1b	1	1	0	1
429	1	429	李正娟	1	2	45	4	6	1	0	1	0	1b	1	0	0	1
430	1	430	王东英	1	2	64	7	14	0	0	0	0			1	0	0
431	1	431	章状兰	1	2	63	65	83	1	1	1	0	1b	1	0	0	2
432	1	432	刘圣和	1	1	50	11	19	1	0	1	0	1b/2a	2	0	0	1
433	1	433	宁家才	1	1	60	7	14	0	0	0	0			0	0	1
434	1	434	史广红	1	2	41	7	15	0	0	0	0			0	2	0
435	1	435	吴融海	1	1	60	8	11	0	1	0	0			0	0	2
436	1	436	李正英	1	2	70	11	18	2	0	1	1	1b	1	0	2	2
437	1	437	黄永生	1	1	59	8	16	0	0	0	0			0	Unknown	2
438	1	438	孟来珍	1	2	59	3	14	0	0	0	0			0	2	2
439	1	439	丁行	1	1	36	5	7	0	0	0	0			1	0	1
440	1	440	史广霞	1	2	32	5	10	0	0	0	0			0	2	0
441	1	441	徐小春	1	1	49	10	9	0	1	0	0			2	0	0
442	1	442	刘建兴	1	1	54	19	13	0	0	0	0			1	0	1
443	1	443	汤志伟	1	1	56	9	13	2	0	1	1	1b	1	2	0	1
444	1	444	王文焕	1	1	60	2	10	0	0	0	0			0	0	1
445	1	445	梁同强	1	1	44	4	7	0	0	0	0			1	0	1
446	1	446	张持仑	1	1	83	7	9	0	0	0	0			1	0	2
447	1	447	王永金	1	1	60	4	8	0	0	0	0			0	0	1
448	1	448	郭九红	1	2	81	2	9	0	0	0	0			1	2	2
449	1	449	贺自强	1	1	58	42	35	2	0	1	1	1b	1	1	0	2
450	1	450	邱玉祥	1	1	30	7	7	0	0	0	0			1	0	2
451	1	451	杨永坤	1	1	43	10	14	2	0	1	1	1b	1	1	0	2
452	1	452	陈凤祥	1	1	64	16	27	2	0	1	1	1b	1	1	0	0
454	1	454	杨邦杰	1	1	70	11	18	2	0	1	1	2a	0	2	0	2
455	1	455	常信敏	1	1	38	8	7	0	0	0	0			1	0	0
456	1	456	刘素珍	1	2	72	19	33	1	0	1	0	3b	0	0	0	2
457	1	457	诸士标	1	1	77	25	12	0	0	0	0			1	0	1
458	1	458	张继文	1	1	53	23	20	2	0	1	1	3b	0	1	0	2
459	1	459	李家福	1	1	72	24	36	1	1	1	0	2a	0	1	0	2
460	1	460	叶显枝	1	1	40	4	8	0	0	0	0			0	2	2
461	1	461	陈立辉	1	1	50	35	23	0	0	0	0			0	0	1
462	1	462	杨秀琴	1	2	58	13	20	0	1	0	0			1	0	1
463	1	463	郝思功	1	1	57	20	22	1	0	1	0	1b	1	0	0	2
464	1	464	董先贵	1	1	44	13	19	0	0	0	0			1	0	2
465	1	465	张敏	1	2	50	19	21	2	1	1	1		0	2	0	0
466	1	466	毛建国	1	1	55	9	6	1	0	1	0	1b	1	0	0	1
467	1	467	戴维高	1	1	50	32	24	1	0	1	0	1b/2a	2	1	0	1
468	1	468	巢小龙	1	1	41	174	104	1	0	1	0	3b	0	1	0	1
469	1	469	杨国兴	1	1	60	30	23	2	1	1	1	1b/2a	2	0	0	2
470	1	470	郭苏芬	1	2	61	71	39	2	0	1	1	1b/2a	2	1	0	1
471	1	471	王福和	1	1	62	16	12	1	0	1	0	1b/2a	1	1	0	2
472	1	472	阮久思	1	1	46	0	13	0	0	0	0			0	0	0
473	1	473	王美华	1	2	62	17	29	0	0	0	0			1	0	1
474	1	474	周传友	1	1	55	8	8	0	0	0	0			1	0	2
475	1	475	郭继兰	1	2	63	18	12	0	0	0	0			1	0	1
476	1	476	邢承伦	1	1	78	12	26	0	0	0	0			1	0	1
477	1	477	刘保发	1	1	67	11	19	0	0	0	0			0	0	1
478	1	478	严文凤	1	2	59	16	16	0	0	0	0			0	0	2
479	1	479	臧大均	1	1	61	10	7	0	0	0	0			0	2	1
480	1	480	周克翠	1	2	36	6	10	0	0	0	0			2	0	2
482	1	482	李晓霞	1	2	43	13	19	0	0	0	0			0	0	2
483	1	483	朱顺明	1	1	39	20	16	0	0	0	0			1	0	2
484	1	484	叶成忠	1	1	56	26	19	1	1	1	0	1b	1	0	2	2
485	1	485	曹桂华	1	2	76	7	12	0	0	0	0			0	2	1
486	1	486	向舟	1	1	39	8	5	0	0	0	0			1	0	1
487	1	487	吴晓红	1	2	32	4	8	0	1	0	0			0	2	2
488	1	488	赵强国	1	1	68	6	17	0	0	0	0			0	0	0
489	1	489	赵桂英	1	2	54	7	15	0	0	0	0			0	0	2
490	1	490	化玉兰	1	2	48	5	6	2	0	1	1	1b	1	1	0	2
491	1	491	姚胜林	1	1	63	84	57	0	0	0	0			0	0	2
492	1	492	张金才	1	1	64	17	20	1	0	1	0	1b	1	0	0	1
493	1	493	李义兰	1	2	57	7	22	0	1	0	0			0	0	0
494	1	494	陈秀华	1	2	66	11	22	1	0	1	0	1b/2a	1	0	0	1
495	1	495	邹贤思	1	1	59	20	22	1	0	1	0	1b/2a	1	1	0	1
496	1	496	陈克敏	1	2	43	147	150	0	0	0	0			1	0	0
497	1	497	陈年红	1	2	49	4	10	0	0	0	0			0	0	1
498	1	498	张荣华	1	2	47	6	11	0	0	0	0			1	0	0
499	1	499	房付谦	1	1	46	11	14	2	0	1	1	1b	1	0	0	Unknown
500	1	500	秦江灵	1	2	37	6	10	0	0	0	0			0	0	1
501	1	501	张雷	1	1	32	5	10	0	0	0	0			0	0	0
502	1	502	黄文浩	1	1	28	41	35	1	0	1	0	1b	1	1	0	0
503	1	503	胡镜芳	1	2	40	19	21	2	0	1	1	1b/2a	2	1	0	Unknown
504	1	504	王延平	1	1	47	12	28	0	0	0	0			1	0	1
505	1	505	李德文	1	1	61	16	18	0	0	0	0			0	0	0
506	1	506	雍兰英	1	2	67	11	14	1	0	1	0	1b	1	1	0	0
507	1	507	伍乘广	1	1	51	17	14	1	0	1	0	1b/2a	1	1	0	1
508	1	508	蒋敏	1	2	46	11	10	1	0	1	0	3b	0	1	0	0
509	1	509	王峰	1	1	34	29	32	1	0	1	0	2a	1	1	0	0
510	1	510	刘许如	1	2	54	22	34	1	0	1	0	1b	1	0	0	0
511	1	511	林杰	1	1	31	14	22	1	0	1	0	1b	1	0	1	1
512	1	512	甘为民	1	1	47	55	45	1	0	1	0	3b	1	0	0	0
513	1	513	丁江	1	1	53	34	35	0	0	0	0			1	0	1
514	1	514	阮久思	1	1	48	0	13	0	0	0	0			Negative	1	0
515	1	515	张启贵	1	1	74	10	22	0	0	0	0			1	0	1
517	1	517	苏华芳	1	2	43	9	12	0	0	0	0			0	0	0
518	1	518	侯中华	1	1	76	10	13	0	0	0	0			1	0	1
519	1	519	苏国英	1	2	58	9	10	0	0	0	0			0	0	1
520	1	520	胡晓晨	1	1	44	9	8	0	0	0	0			2	0	0
521	1	521	杨星五	1	1	57	8	8	0	0	0	0			0	0	0
522	1	522	陈登玲	1	2	44	10	23	0	0	0	0			1	0	0
523	1	523	韦加宁	1	1	53	10	11	0	1	0	0			1	0	0
524	1	524	钱玉珍	1	2	60	7	17	0	1	0	0			0	0	1
525	1	525	秦冠宝	1	1	50	4	1	1	0	1	0	1b	1	1	0	1
526	1	526	刘露	1	2	38	8	7	0	0	0	0			1	0	0
527	1	527	杜春丽	1	2	32	4	11	0	0	0	0			1	0	1
528	1	528	芦俊山	1	1	36	31	26	0	1	0	0			0	0	1
529	1	529	卞雪榕	1	2	38	3	8	0	0	0	0			2	0	0
531	1	531	干兆奎	1	1	26	13	12	0	0	0	0			0	0	1
532	1	532	包永安	1	1	68	15	22	0	0	0	0			1	0	0
534	1	534	王丽红	1	2	40	4	10	0	0	0	0			1	0	0
535	1	535	吴秀英	1	2	72	5	13	0	0	0	0			1	0	0
536	1	536	顾炳明	1	1		4	13	1	0	1	0	3b	1	0	0	1
537	1	537	刘财选	1	1	69	11	14	0	0	0	0			1	0	0
538	1	538	赵松琴	1	2	69	8	14	0	0	0	0			1	0	0
540	1	540	高琳琪	1	2	51	12	16	0	0	0	0			0	0	0
541	1	541	郭文忠	1	1	32	10	4	0	0	0	0			2	0	1
542	1	542	王宗泰	1	1	70	12	11	0	0	0	0			1	0	0
544	1	544	翁自华	1	1	56	6	9	0	1	0	0			1	0	1
545	1	545	唐国田	1	1	82	7	13	0	0	0	0			1	0	1
546	1	546	赵爱生	1	2	76	16	20	0	0	0	0			0	0	1
547	1	547	俞晓燕	1	2	58	5	13	0	0	0	0			0	0	1
548	1	548	咸爱华	1	1	80	2	10	0	0	0	0			1	0	1
618	1	618	曹存宁	1	1	53	12	19	2	0	1	1	2a	0	2	0	0
620	1	620	苏龙才	1	1	46	17	17	2	0	1	1	1b	1	0	0	0
632	1	632	张志国	1	1	31	30	24	1	0	1	0	1b	1	1	0	1
634	1	634	陆士国	1	1		8	19	1	0	1	0	1b	1	0	0	0
639	1	639	方 针	1	2	51	6	15	1	0	1	0	3b	0	0	0	0
645	1	645	徐 勇	1	1	27	46	21	2	0	1	1	2a/3b	2	1	0	1
647	1	647	赵恩升	1	1	64	17	12	1	1	1	0	3b	0	1	0	0
651	1	651	马玉珍	1	2	56	0	24	1	0	1	0	1b/2a	1	0	0	0
653	1	653	吴秀玲	1	2	50	46	46	2	0	1	1	1b	1	0	0	1
657	1	657	李耀东	1	1	44	6	2	0	0	0	0			0	0	0
658	1	658	柳仁	1	1	87	4	9	0	0	0	0			0	0	0
659	1	659	邵其中	1	1	73	3	0	0	0	0	0			1	0	1
660	1	660	周德轩	1	1	68	11	13	0	0	0	0			2	0	0
661	1	661	吴国琴	1	2	59	5	6	1	0	1	0	1b	1	0	0	0
662	1	662	王亿青	1	1	54	4	7	0	0	0	0			1	0	0
663	1	663	王海澄	1	1	78	23	27	0	0	0	0			0	0	1
664	1	664	曹家兴	1	1	53	34	33	1	0	1	0	3b	0	1	0	0
665	1	665	潘海斌	1	1	45	8	9	0	0	0	0			1	0	0
666	1	666	马金珍	1	2	30	8	11	0	0	0	0			1	0	1
667	1	667	申正明	1	1	60	12	15	1	0	1	0	1b	1	Negative	1	2
668	1	668	胡金秀	1	2	81	5	10	0	0	0	0			0	0	1
669	1	669	张汝功	1	1	79	7	10	2	0	1	1	1b	1	1	0	1
670	1	670	樊素兰	1	2	76	4	1	0	0	0	0			0	0	1
671	1	671	胡巧红	1	2	61	6	10	2	0	1	1	1b	1	1	0	0
672	1	672	赖达元	1	1	90	24	32	0	0	0	0			1	0	0
673	1	673	杨永传	1	1	63	9	11	0	0	0	0			0	0	1
674	1	674	丁一波	1	1	45	10	9	1	0	1	0	1b	1	1	0	1
676	1	676	黄土葆	1	1	71	8	23	0	1	0	0			1	0	0
678	1	678	谢洪珍	1	2	65	7	6	0	0	0	0			1	0	1
679	1	679	贾秀琴	1	2	50	14	19	0	0	0	0			0	0	0
681	1	681	徐锡梅	1	2	79	5	9	0	0	0	0			1	1	0
682	1	682	施崇超	1	1	54	17	12	0	0	0	0			1	0	0
683	1	683	王苏华	1	2	61	14	14	0	0	0	0			0	0	0
684	1	684	陆汉尧	1	1	45	18	14	0	0	0	0			0	0	0
685	1	685	耿雨涛	1	1	39	9	13	0	0	0	0			0	0	0
686	1	686	杨州喜	1	2	43	5	9	0	0	0	0			1	0	0
687	1	687	张仁富	1	1	68	14	20	0	0	0	0			1	0	0
688	1	688	王安娜	1	2	35	6	7	0	0	0	0			Negative	1	2
689	1	689	徐宏宽	1	1	62	19	14	0	0	0	0			2	0	0
690	1	690	祝茂源	1	1	63	8	27	1	0	1	0	1b	1	0	0	1
691	1	691	朱大勇	1	1	30	16	16	0	0	0	0			Negative	1	2
692	1	692	张学斌	1	1	48	9	18	0	0	0	0			0	0	0
693	1	693	唐春明	1	1	41	12	10	0	0	0	0			0	0	0
694	1	694	桑海兵	1	1	41	14	19	0	0	0	0			1	0	0
695	1	695	陈菊芳	1	2	48	9	14	1	0	1	0	3b	0	1	0	Unknown
696	1	696	王军	1	1	50	8	4	1	0	1	0	1b/2a	1	0	1	1
697	1	697	徐明	1	1	44	12	14	0	0	0	0			0	1	1
698	1	698	徐桂生	1	1	66	8	15	0	0	0	0			0	0	0
699	1	699	李顺和	1	1	60	11	17	0	0	0	0			1	0	0
700	1	700	孙美莲	1	2	42	13	21	0	0	0	0			1	2	0
701	1	701	秦定兵	1	1	40	16	10	0	0	0	0			0	2	0
702	1	702	王慎林	1	1	54	10	10	2	0	1	1	1b	1	0	2	1
703	1	703	卞洪强	1	1	36	15	14	0	0	0	0			1	0	0
704	1	704	钱铁澜	1	1	60	9	10	0	0	0	0			1	0	0
705	1	705	花颖	1	2	33	7	6	1	0	1	0	1b	1	0	0	1
706	1	706	陈瑞华	1	2	62	6	7	0	0	0	0			0	0	0
707	1	707	束明华	1	1	46	5	4	0	0	0	0			2	1	0
708	1	708	张德展	1	1	55	13	19	0	0	0	0			1	0	0
709	1	709	刘宏贵	1	1	59	10	15	2	1	1	1	1b/2a	2	1	0	0
710	1	710	马俊	1	1	32	10	3	0	1	0	0			0	0	1
711	1	711	赵维忠	1	2	52	12	16	1	0	1	0	1b/2a	2	0	0	1
712	1	712	吴军	1	1	41	6	8	0	0	0	0			Negative	1	2
713	1	713	洪坤	1	1	32	7	10	2	0	1	1	3b	0	0	0	1
714	1	714	孙健	1	1	31	4	3	0	0	0	0			1	0	1
716	1	716	陈妹珠	1	2	38	14	39	0	0	0	0			0	0	0
717	1	717	李新太	1	1	56	18	24	0	0	0	0			1	0	1
718	1	718	陈金奇	1	1	62	4	12	0	0	0	0			Negative	1	2
719	1	719	朱奇	1	2	34	11	21	0	0	0	0			0	Unknown	0
720	1	720	秦安详	1	1	60	5	10	0	0	0	0			1	0	0
721	1	721	陆仁俊	1	1	43	4	7	0	1	0	0			1	0	1
722	1	722	王国富	1	1	48	7	11	0	0	0	0			0	0	1
724	1	724	陈德志	1	1	43	4	9	0	0	0	0			1	0	0
725	1	725	钱华发	1	1	52	10	10	0	0	0	0			1	0	1
726	1	726	吴殿英	1	1	61	4	16	0	0	0	0			0	0	1
727	1	727	顾玲萍	1	2	30	10	9	0	0	0	0			0	0	1
728	1	728	李桂凤	1	2	57	4	8	0	0	0	0			Negative	1	2
729	1	729	步怀萍	1	2	53	8	6	0	0	0	0			0	0	1
730	1	730	江阿上	1	1	59	15	23	0	0	0	0			0	0	1
731	1	731	张国太	1	1	60	9	13	0	0	0	0			1	0	1
733	1	733	吴嵘	1	1	48	23	18	0	0	0	0			1	0	0
734	1	734	林中喜	1	1	53	37	38	0	0	0	0			0	0	1
735	1	735	杨顺美	1	2	42	6	2	0	0	0	0			0	0	0
736	1	736	吴立贵	1	1	58	9	12	0	0	0	0			1	0	1
737	1	737	顾宝群	1	1	72	8	22	0	0	0	0			2	0	1
738	1	738	朱国开	1	1	56	10	10	0	0	0	0			0	0	0
739	1	739	殷善昌	1	1	62	15	24	0	0	0	0			1	0	1
740	1	740	戴兵	1	1	34	12	8	0	0	0	0			0	0	1
741	1	741	蒋国平	1	2	51	6	6	0	0	0	0			0	0	0
742	1	742	王长坤	1	1	43	14	10	0	0	0	0			1	0	0
743	1	743	赵美英	1	2	61	14	25	0	0	0	0			2	0	1
744	1	744	杨家军	1	1	60	10	17	0	1	0	0			Unknown	1	2
745	1	745	韦彩霞	1	2	32	5	3	0	0	0	0			Unknown	0	0
746	1	746	江燕	1	2	30	4	1	0	0	0	0			1	0	1
747	1	747	陆凤美	1	2	83	6	16	0	0	0	0			0	0	1
748	1	748	刘桂华	1	1	76	15	30	0	0	0	0			0	0	1
749	1	749	卞盛	1	1	22	5	11	0	0	0	0			Unknown	0	0
750	1	750	吴志猛	1	1	73	7	14	0	0	0	0			2	0	1
751	1	751	范玉强	1	1	40	6	9	0	0	0	0			1	0	0
752	1	752	刘敏	1	2	39	4	10	0	0	0	0			1	0	0
753	1	753	张金彪	1	1	32	69	133	2	0	1	1	1b/2a	2	0	0	1
754	1	754	马桂云	1	2	48	6	15	0	0	0	0			0	0	0
755	1	755	时文斌	1	1	31	3	2	0	0	0	0			Unknown	1	Unknown
756	1	756	解汪龙	1	1	52	4	4	0	0	0	0			1	0	0
757	1	757	汪德善	1	1	70	8	11	0	0	0	0			1	0	1
758	1	758	杨勇	1	1	34	15	7	0	0	0	0			0	0	1
759	1	759	季开文	1	1	65	9	13	0	0	0	0			1	0	1
760	1	760	纪宝义	1	1	46	12	9	0	0	0	0			1	0	0
761	1	761	孔祥晶	1	1	49	6	7	0	0	0	0			0	0	1
762	1	762	王晖	1	1	41	19	33	0	0	0	0			0	0	1
763	1	763	徐勤	1	2	40	14	51	0	0	0	0			0	0	1
764	1	764	周登凤	1	2	60	4	14	0	0	0	0			1	0	0
765	1	765	夏士俊	1	1	60	7	12	0	0	0	0			2	0	1
766	1	766	曹广财	1	1	75	5	13	0	0	0	0			2	1	2
767	1	767	谈小溪	1	1	56	7	7	0	0	0	0			1	0	0
768	1	768	曹秀娥	1	2	60	11	17	1	0	1	0	3b	0	0	0	0
769	1	769	孙永来	1	1	37	2	5	0	0	0	0			0	1	1
770	1	770	姜鸿霖	1	1	76	10	26	0	0	0	0			1	0	0
771	1	771	周月霞	1	2	41	11	14	1	1	1	0	2a	0	2	0	1
772	1	772	应才生	1	1	74	7	23	0	0	0	0			1	0	0
773	1	773	蒋洪军	1	1	35	15	11	0	0	0	0			0	0	0
774	1	774	焦秀兰	1	2	50	38	52	0	1	0	0			0	0	0
775	1	775	孙其兰	1	2	59	12	27	0	0	0	0			0	0	0
776	1	776	陈锡荣	1	1	46	4	6	0	0	0	0			0	0	1
777	1	777	王根传	1	1	41	7	18	0	0	0	0			1	0	0
778	1	778	凌玉才	1	1	58	7	16	0	0	0	0			1	0	1
779	1	779	庄国峰	1	1	46	5	9	0	0	0	0			2	0	0
780	1	780	范桂红	1	2	32	7	17	0	0	0	0			0	0	0
781	1	781	王美娣	1	2	41	9	9	0	0	0	0			2	0	0
782	1	782	姜元宝	1	1	72	12	17	0	0	0	0			1	0	0
783	1	783	李文鹏	1	1	42	3	3	0	0	0	0			0	0	Unknown
784	1	784	尚庆乐	1	1	48	10	9	0	0	0	0			1	0	1
785	1	785	李涛	1	1	73	3	8	0	0	0	0			0	0	0
786	1	786	桑蓉	1	2	40	18	31	0	1	0	0			0	0	0
787	1	787	周凤英	1	2	65	5	7	0	0	0	0			0	0	1
788	1	788	刘琪	1	1	46	20	24	2	0	1	1	1b	1	1	0	0
789	1	789	帖德琪	1	1	65	5	4	2	0	1	1	1b	1	1	0	0
790	1	790	施正	1	1	52	9	14	0	1	0	0			1	0	0
791	1	791	卜连明	1	1	55	8	12	0	0	0	0			0	0	1
792	1	792	朱小兰	1	2	47	5	8	0	0	0	0			1	0	1
793	1	793	陈国田	1	1	64	10	13	0	0	0	0			0	0	1
794	1	794	张桂凤	1	2	46	18	25	1	0	1	0	1b	1	1	0	1
795	1	795	杨宝宏	1	1	64	17	19	0	0	0	0			2	0	0
796	1	796	哉勇	1	1	29	15	41	0	0	0	0			1	0	0
797	1	797	贾栋兵	1	1	39	6	12	0	1	0	0			0	1	1
798	1	798	蒋官定	1	1	62	8	20	0	0	0	0			1	0	0
799	1	799	陈太岳	1	1	64	14	42	0	0	0	0			2	0	0
800	1	800	陈桂兰	1	2	66	1	3	0	0	0	0			1	0	0
801	1	801	龚菊兰Y	1	2	52	9	15	0	0	0	0			1	0	0
802	1	802	陈杰	1	1	33	16	20	0	0	0	0			0	0	1
803	1	803	张顺民	1	1	52	5	13	0	0	0	0			0	0	1
805	1	805	陈仕英	1	2	40	6	7	0	0	0	0			1	0	0
806	1	806	谢志钦	1	1	58	5	12	0	0	0	0			1	0	0
807	1	807	王有兰	1	2	64	1	9	0	0	0	0			2	0	0
808	1	808	张正祥	1	1	35	12	9	2	0	1	1	1b/2a	2	1	0	0
809	1	809	陈宏宝	1	1	43	5	12	0	0	0	0			1	0	0
810	1	810	梁传富	1	1	52	19	30	0	0	0	0			2	0	0
811	1	811	曹红玲	1	2	45	6	14	0	0	0	0			0	0	1
812	1	812	陈龙琴	1	2	45	7	7	0	0	0	0			1	0	0
813	1	813	景素兰	1	2	65	5	13	0	0	0	0			0	0	0
815	1	815	徐昌达	1	1	72	5	9	0	0	0	0			Negative	0	1
816	1	816	赵梅英	1	2	64	3	4	0	0	0	0			Negative	0	0
817	1	817	许萍	1	2	42	13	50	0	0	0	0			1	0	Unknown
818	1	818	陈叶清	1	2	63	8	16	1	0	1	0	1b	1	0	0	0
819	1	819	石凤定	1	2	50	7	15	0	0	0	0			1	0	0
820	1	820	潘翠珍	1	2	52	9	12	0	0	0	0			0	0	0
821	1	821	陈秋香	1	2	32	7	7	0	0	0	0			0	0	1
822	1	822	邹毓龄	1	1	54	39	61	2	0	1	1	1b/2a	2	0	0	0
823	1	823	王小妹	1	2	52	13	14	0	0	0	0			0	0	0
824	1	824	胡仁秀	1	2	64	16	17	0	0	0	0			Negative	1	2
825	1	825	董文顺	1	1	56	10	12	0	0	0	0			1	0	0
826	1	826	刘六一	1	2	70	5	10	0	0	0	0			1	0	0
827	1	827	汪吉高	1	1	67	6	10	0	0	0	0			1	1	2
828	1	828	曹定宜	1	1	65	6	7	0	0	0	0			1	0	0
829	1	829	曾林娣	1	2	40	10	16	0	0	0	0			1	0	0
830	1	830	袁聚才	1	1	42	37	52	0	0	0	0			1	0	0
831	1	831	王金侦	1	1	68	10	9	0	0	0	0			0	1	1
832	1	832	陈福桃	1	2	41	8	8	0	0	0	0			1	0	1
833	1	833	高国梅	1	2	71	11	26	0	0	0	0			0	1	1
834	1	834	卞长青	1	1	46	12	8	0	0	0	0			2	0	0
835	1	835	赵喜荣	1	1	73	13	12	0	0	0	0			1	0	0
836	1	836	许萍	1	2	56	7	8	0	0	0	0			1	0	0
837	1	837	顾文平	1	1	44	8	12	0	0	0	0			0	1	0
838	1	838	丁家红	1	2	46	4	10	0	0	0	0			0	0	0
839	1	839	苏庆州	1	1	30	6	5	0	0	0	0			0	0	1
840	1	840	高志祥	1	1	41	6	9	0	0	0	0			0	0	1
841	1	841	杨云	1	1	46	4	7	0	0	0	0			1	0	1
842	1	842	桑国顺	1	1	46	7	8	0	0	0	0			1	0	1
843	1	843	马建春	1	2	53	14	21	0	0	0	0			0	0	0
844	1	844	路友元	1	1	66	9	7	0	0	0	0			1	0	0
845	1	845	范国荣	1	1	56	12	7	0	0	0	0			1	0	0
846	1	846	陈久刚	1	1	30	6	3	0	0	0	0			1	0	1
847	1	847	申有健	1	1	30	9	11	0	0	0	0			0	0	1
848	1	848	郑桂华	1	2	36	6	9	0	0	0	0			0	0	0
849	1	849	葛桂芳	1	2	46	6	9	0	0	0	0			0	0	1
850	1	850	贡长元	1	1	56	8	8	0	0	0	0			2	0	0
851	1	851	张斌	1	1	58	58	38	2	0	1	1	1b/2a	2	1	0	0
852	1	852	王育宝	1	1	24	14	6	0	0	0	0			0	0	1
853	1	853	陈小红	1	2	36	8	16	0	0	0	0			1	0	1
854	1	854	李以华	1	1	39	37	48	0	1	0	0			0	0	1
855	1	855	吉正国	1	1	40	13	8	0	0	0	0			0	0	1
856	1	856	朱剑频	1	1	36	26	19	0	0	0	0			0	0	0
857	1	857	黄德法	1	1	49	7	7	0	0	0	0			1	0	1
858	1	858	孙小明	1	1	62	107	71	0	0	0	0			0	0	0
859	1	859	赵芹	1	2	40	8	10	0	0	0	0			1	0	0
860	1	860	李雪芹	1	2	32	25	27	0	0	0	0			1	0	0
861	1	861	周成彦	1	1	47	34	33	1	0	1	0	1b/2a	2	0	0	0
862	1	862	林瑞美	1	1	74	25	28	1	0	1	0	3b	0	1	0	0
863	1	863	夏洪宝	1	2	42	11	8	0	0	0	0			1	0	0
864	1	864	蔡建国	1	1	44	17	17	2	0	1	1	1b	1	1	0	Unknown
868	1	868	丁玉芹	1	2	42	11	19	0	0	0	0			1	0	Unknown
870	1	870	严春林	1	1	42	35	40	0	0	0	0			0	0	1
871	1	871	张群	1	1	45	16	12	0	0	0	0			1	0	1
872	1	872	陈琪东	1	1	44	17	15	0	0	0	0			1	0	0
873	1	873	薛宝良	1	1	59	20	18	0	0	0	0			0	0	1
874	1	874	周建	1	1	40	16	16	0	0	0	0			1	0	0
875	1	875	史学平	1	2	42	13	11	0	0	0	0			0	0	1
876	1	876	孙红梅	1	2	37	14	14	0	0	0	0			0	0	1
877	1	877	杨玉花	1	2	70	7	7	0	0	0	0			0	0	0
878	1	878	熊林巧	1	2	39	17	18	1	0	1	0	1b	1	0	0	0
879	1	879	王桂	1	1	49	6	10	0	0	0	0			2	0	0
880	1	880	袁效华	1	2	38	11	9	0	0	0	0			Unknown	0	0
881	1	881	张长红	1	2	41	9	16	0	0	0	0			1	0	0
883	1	883	孙联安	1	1	61	17	11	2	0	1	1	1b	1	1	0	0
884	1	884	汪洪林	1	1	50	27	21	0	0	0	0			1	0	1
885	1	885	秦志高	1	2	44	19	26	0	0	0	0			1	0	0
886	1	886	徐兆丽	1	2	67	8	19	0	1	0	0			1	0	0
887	1	887	王佳胜	1	1	45	10	10	0	0	0	0			1	0	0
888	1	888	范蒙	1	2	68	8	12	0	0	0	0			1	0	1
889	1	889	吴连详	1	1	61	12	11	0	0	0	0			0	0	0
890	1	890	吴天庆	1	2	46	12	6	0	0	0	0			0	0	0
892	1	892	俞跃	1	1	59	10	10	0	0	0	0			0	0	0
893	1	893	范玮春	1	1	52	8	11	0	0	0	0			1	0	0
894	1	894	乐银梅	1	2	34	6	9	0	0	0	0			1	0	1
896	1	896	肖志坤	1	1	51	31	18	0	0	0	0			0	1	1
898	1	898	林荣军	1	1	43	15	18	0	0	0	0			1	0	0
899	1	899	杨翠红	1	2	43	9	14	0	0	0	0			0	0	1
901	1	901	胥秀玲	1	2	53	15	24	0	0	0	0			1	0	1
902	1	902	胡占魁	1	1	47	21	30	2	0	1	1	1b	1	1	0	1
903	1	903	田稼华	1	2	41	6	8	0	0	0	0			0	0	0
904	1	904	周丽春	1	2	50	7	4	0	0	0	0			0	0	0
905	1	905	沈于和	1	1	50	12	24	0	0	0	0			0	0	1
907	1	907	蒋扣华	1	1	50	9	11	0	0	0	0			1	0	0
908	1	908	曹大成	1	1	43	8	7	0	0	0	0			0	0	1
909	1	909	陆根群	1	1	43	11	8	0	0	0	0			2	0	1
912	1	912	潘清明	1	2	66	4	17	0	0	0	0			0	0	1
913	1	913	陈仲美	1	2	41	26	31	0	0	0	0			0	0	1
914	1	914	蔡玉珍	1	2	46	52	59	0	0	0	0			0	0	1
915	1	915	王郁	1	2	46	7	9	0	0	0	0			0	0	0
916	1	916	周明洋	1	1	34	7	3	0	0	0	0			1	0	0
917	1	917	吴登明	1	1	28	8	7	0	0	0	0			1	0	0
918	1	918	孙晓琴	1	2	53	3	14	0	0	0	0			0	0	0
919	1	919	吉正华	1	1	45	18	24	0	0	0	0			0	0	1
920	1	920	殷志艳	1	2	30	12	15	0	0	0	0			0	0	0
921	1	921	孙芳芳	1	2	22	4	3	0	0	0	0			1	0	0
922	1	922	张月龙	1	1	42	8	9	0	0	0	0			1	0	0
923	1	923	陈仅训	1	1	48	10	8	0	0	0	0			0	0	0
924	1	924	张迎甫	1	1	32	20	25	1	0	1	0	1b	1	1	0	0
925	1	925	王成侠	1	2	65	31	58	2	0	1	1	1b	1	0	0	0
926	1	926	付万年	1	1	72	9	20	0	0	0	0			0	0	1
927	1	927	丁成伦	1	1	53			0	0	0	0			1	0	0
928	1	928	叶书柱	1	1	47	5	14	0	0	0	0			1	0	1
929	1	929	仇传玲	1	2	38	12	26	0	0	0	0			0	0	1
930	1	930	季炎强	1	1	30			0	0	0	0			0	0	0
931	1	931	张士侠	1	2	62	9	16	0	0	0	0			0	0	0
932	1	932	赵胜青	1	1	49	27	24	0	0	0	0			2	0	0
933	1	933	叶敬	1	1	45	22	25	0	0	0	0			0	0	0
934	1	934	陆胜启	1	1	54			0	0	0	0			1	0	1
935	1	935	朱地宽	1	1	70			0	0	0	0			0	0	0
936	1	936	黄金龙	1	1	69	19	21	0	0	0	0			0	0	0
937	1	937	朱作宏	1	1	69	9	20	0	0	0	0			1	0	0
938	1	938	房凤	1	2	34	6	12	0	0	0	0			0	0	0
939	1	939	宋春龙	1	1	32	8	8	1	0	1	0	1b	1	0	0	0
940	1	940	汪雪芹	1	2	33	21	17	0	0	0	0			1	0	Negative
941	1	941	张爱国	1	1	38	6	5	0	0	0	0			1	0	0
942	1	942	吴冲	1	1	30	6	7	0	0	0	0			0	0	0
943	1	943	陆敬珍	1	2	55	8	19	0	0	0	0			1	0	0
944	1	944	蔡则生	1	1	42	11	11	1	0	1	0	3b	0	1	0	0
945	1	945	李义军	1	1	39	9	11	0	0	0	0			2	0	0
946	1	946	卢宝莲	1	2	36	45	36	2	0	1	1	1b	1	0	0	0
947	1	947	王芝安	1	1	40	5	8	0	0	0	0			1	0	1
948	1	948	陈永健	1	1	35	9	14	0	0	0	0			1	0	0
949	1	949	曹崇勋	1	1	57	9	14	0	0	0	0			1	0	1
950	1	950	谭庆贵	1	1	65	5	8	0	0	0	0			1	0	1
951	1	951	朱月红	1	2	48	10	10	0	0	0	0			1	0	1
952	1	952	闵新山	1	1	45	17	19	0	0	0	0			Unknown	0	Unknown
953	1	953	陈万华	1	2	52	9	5	0	0	0	0			0	0	0
954	1	954	徐立旺	1	1	44			0	0	0	0			1	0	0
955	1	955	黄芝兰	1	2	73	9	8	0	0	0	0			0	0	1
956	1	956	周来玉	1	1	42	10	13	0	0	0	0			0	0	1
957	1	957	王永侠	1	2	71	6	8	0	0	0	0			1	0	0
958	1	958	罗丽	1	2	36	8	11	2	1	1	1	1b	1	1	0	0
959	1	959	刘彩英	1	2	57	19	49	0	0	0	0			1	0	0
960	1	960	陆玉珍	1	2	55	6	7	0	0	0	0			0	0	1
961	1	961	徐守杰	1	1	37	7	9	0	0	0	0			1	0	0
962	1	962	陆敬炎	1	1	46	13	13	2	0	1	1	1b/2a	2	0	0	1
963	1	963	龙先廷	1	1	50	10	14	0	1	0	0			1	0	0
964	1	964	单美丽	1	2	46	6	11	1	0	1	0	1b	1	1	0	0
965	1	965	朱万梅	1	2	35	9	8	0	0	0	0			1	0	0
966	1	966	张继承	1	1	65	4	2	1	0	1	0	3b	0	1	0	1
967	1	967	汪金龙	1	1	57	17	11	2	0	1	1	3b	0	0	0	0
968	1	968	杜长民	1	1	60	14	16	0	0	0	0			1	0	0
969	1	969	刘月平	1	2	45	5	11	0	0	0	0			1	0	0
970	1	970	蔡沼龙	1	1	40	28	27	1	0	1	0	1b/2a	2	1	0	1
971	1	971	韩少忠	1	1	58	26	16	0	0	0	0			0	0	0
972	1	972	朱寿庭	1	1	62	10	14	0	0	0	0			0	0	0
973	1	973	李德龙	1	1	19	10	12	0	0	0	0			0	0	0
974	1	974	张守华	1	1	63	7	13	0	0	0	0			1	0	1
975	1	975	贾宜生	1	1	61	3	6	0	0	0	0			0	0	0
976	1	976	王甫芹	1	2	51	8	15	0	0	0	0			0	0	1
977	1	977	焦安仁	1	1	53	10	19	0	0	0	0			0	0	0
978	1	978	胡继贤	1	1	62	10	18	0	0	0	0			1	0	0
979	1	979	赵德永	1	1	41	12	19	0	0	0	0			0	0	0
980	1	980	潘大猛	1	1	28	14	19	0	0	0	0			0	0	0
981	1	981	王三梅	1	2	40	14	16	1	0	1	0	1b	1	1	0	0
982	1	982	李孝忠	1	1	43	10	9	0	0	0	0			1	0	1
983	1	983	卢成君	1	1	49	9	8	1	0	1	0	3b	0	0	0	1
984	1	984	周安侠	1	2	46	16	14	0	0	0	0			1	0	0
985	1	985	沈保国	1	1	44	9	8	0	0	0	0			2	0	1
986	1	986	张永年	1	1	62	19	13	1	0	1	0	2a	0	0	0	0
987	1	987	张继银	1	1	62	7	10	0	0	0	0			1	0	0
988	1	988	倪翠玲	1	2	53	8	10	0	0	0	0			1	0	Negative
989	1	989	陈勇	1	1	40	14	16	1	1	1	0	1b	1	0	1	Unknown
990	1	990	张怀玉	1	1	57	9	10	0	0	0	0			1	0	0
991	1	991	徐礼仁	1	1	71	4	12	0	0	0	0			0	0	0
992	1	992	张恩侠	1	2	44	19	15	0	0	0	0			1	0	0
993	1	993	高秀芳	1	1	49	11	12	0	0	0	0			1	0	0
994	1	994	刘迎春	1	2	53	8	18	0	0	0	0			0	0	0
995	1	995	王元龙	1	1	73	11	12	0	0	0	0			0	0	1
996	1	996	陶克新	1	2	46	8	12	0	0	0	0			0	1	0
997	1	997	骆迁刚	1	1	50	11	16	0	0	0	0			0	0	1
998	1	998	李田	1	1	34	10	14	0	0	0	0			1	0	0
999	1	999	周高芳	1	2	52	18	25	0	0	0	0			1	0	1
1000	1	1000	岳松陆	1	1	50	9	9	0	0	0	0			1	0	0
1001	1	1001	储建军	1	1	39	8	13	0	0	0	0			1	1	1
1002	1	1002	冯衍亮	1	1	58	9	10	0	0	0	0			0	0	1
1003	1	1003	周元亮	1	1	60	18	20	0	0	0	0			2	0	0
1004	1	1004	彭兆堂	1	1	72	7	8	0	0	0	0			1	0	0
1005	1	1005	李刚	1	1	40	7	5	0	0	0	0			0	0	2
1006	1	1006	蔡润芳	1	2	68	13	20	0	0	0	0			1	0	0
1007	1	1007	吴汉宇	1	1	51	10	10	0	0	0	0			1	0	2
1008	1	1008	费佩坤	1	1	74	5	14	0	0	0	0			Unknown	0	1
1009	1	1009	周继友	1	1	77	7	10	0	0	0	0			1	0	2
1010	1	1010	徐正德	1	1	68	30	22	0	0	0	0			Unknown	2	2
1011	1	1011	贾树正	1	1	61	7	8	0	0	0	0			1	0	0
1012	1	1012	李胜才	1	1	88	6	9	0	0	0	0			0	0	1
1013	1	1013	周德良	1	1	71	7	12	0	0	0	0			1	0	0
1014	1	1014	汤文君	1	1	50	7	9	0	0	0	0			0	0	2
1015	1	1015	韩乃兴	1	1	68	5	10	0	0	0	0			1	0	0
1016	1	1016	刘兴旭	1	1	68	9	20	0	0	0	0			0	1	2
1017	1	1017	王红玉	1	2	47			0	0	0	0			2	0	2
1018	1	1018	黄德利	1	1	25			0	0	0	0			2	0	2
1019	1	1019	戴怀银	1	1	58			0	0	0	0			1	0	0
1020	1	1020	张传详	1	1	47			0	0	0	0			0	0	2
1021	1	1021	周维慧	1	2	47			0	0	0	0			Negative	0	0
1022	1	1022	萧天宇	1	1	41	26	96	0	0	0	0			2	0	2
1023	1	1023	卢红	1	1	48	33	61	0	0	0	0			Negative	0	Negative
1024	1	1024	黄金国	1	1	65			0	0	0	0			Negative	0	0
1025	1	1025	尹秀芳	1	2	56		174	0	0	0	0			Negative	0	Negative
1026	1	1026	王秀芳	1	2	78	25	35	0	0	0	0			Negative	0	1
1027	1	1027	孙金贵	1	1	67	3	20	0	0	0	0			1	1	2
1028	1	1028	高长珍	1	2	48	12	27	0	0	0	0			2	0	0
1029	1	1029	管义才	1	1	73	35	38	0	0	0	0			0	1	1
1030	1	1030	殷相勤	1	1	66	8	17	0	0	0	0			Negative	0	2
1031	1	1031	刘国彬	1	1	32			0	0	0	0			1	1	2
1032	1	1032	张婉玲	1	2	43	32		2		1	1	2a	0	1	1	1
1033	1	1033	竺亭	1	2	50	58		2		1	1	1b/2a	2	0	0	1
1035	1	1035	汤杏华	1	2	46	21		2		1	1	3b	0	1	0	1
1036	1	1036	沈根宝	1	1	48	18		1		1	0	1b	1	0	0	2
1041	1	1041	李四平	1	1	53	36		2		1	1	1b/2a	2	0	0	2
1044	1	1044	李秀珍	1	2	42	46		1		1	0	3b	0	1	0	2
1047	1	1047	王树清	1	1	39	27		1		1	0	3b	0	0	0	1
1049	1	1049	林强	1	1	32	16		1		1	0	1b/2a	2	1	0	1
1051	1	1051	徐燕	1	2	31	42		2		1	1	1b	1	0	0	1
1053	1	1053	付金生	1	1	52	9		1		1	0	1b	1	1	0	1
1054	1	1054	郑建华	1	1	46	17		2		1	1	1b	1	1	0	2
1056	1	1056	王成洪	1	1	49	29		1		1	0	3b	0	0	0	1
1059	1	1059	张海燕	1	2	41	37		1		1	0	1b/2a	2	2	0	0
1060	1	1060	王文炳	1	1	40	49		2		1	1	1b/2a	2	1	0	1
1062	1	1062	郭宝珍	1	2	39	24		2		1	1	1b/2a	2	1	1	2
1065	1	1065	王彩云	1	2	40	35		2		1	1	3b	0	0	0	1
1067	1	1067	郁兰	1	2	45	17		1		1	0	1b/2a	2	2	0	1
1	2	1	陈茜	2	2	31.9179	31	29	1		1	0		2	1	0	0
2	2	2	谢曼丽	2	2	31.833	6	11	0	0	0	0			0	0	2
3	2	3	赵东东	2	1	25.9165	168	108	2	0	1	1	1b/2a	2	1	0	1
4	2	4	肖林	2	2	30.5024	34	32	2	0	1	1	1b/2a	2	1	0	1
5	2	5	杨静	2	2	32.4189	94	58	0	0	0	0			0	0	1
6	2	6	徐春花	2	2	28.167	69	60	2	0	1	1	1b	1	1	0	0
7	2	7	徐华强	2	1	49.2512	21	23	2	0	1	1	1b	1	2	0	1
8	2	8	高巍	2	1	29.8316	6	11	0	0	0	0			0	0	1
9	2	9	陈令亮	2	1	26.7488	55	27	2	0	1	1	1b	1	1	0	1
10	2	10	管武	2	1	33.5031	6	12	0	0	0	0			0	0	1
11	2	11	周亭文	2	1	30.3354	90	41	2	0	1	1	1b	1	0	0	2
12	2	12	候传清	2	1	30.7488	22	24	2	0	1	1	1b	1	1	0	1
13	2	13	高赵伟	2	1	24.0575	44	12	2	0	1	1	1b	1	1	0	1
14	2	14	朱远瞻	2	1	29.5031	7	12	0	0	0	0			0	0	Unknown
15	2	15	万里波	2	1	28.5038	31	29	0	0	0	0			0	0	0
16	2	16	张业胜	2	1	32.4189	7	12	0	0	0	0			0	0	1
17	2	17	徐舰	2	1	32.9993	7	12	0	0	0	0			0	0	1
18	2	18	王建凯	2	1	37.5852	80	44	2	0	1	1	1b/3b	2	2	0	1
19	2	19	范江海	2	1	46.9733	39	35	0	0	0	0			1	0	0
20	2	20	孟令华	2	1	34.9185	31	29	2	0	1	1	1b/2a	2	1	0	1
21	2	21	梁九林	2	1	49.9165	20	23	2	0	1	1	1b	1	1	0	1
22	2	22	郑万钧	2	1	32.6461	7	13	0	0	0	0			2	0	2
23	2	23	宋爱民	2	1	36.668	7	13	0	0	0	0			0	0	0
24	2	24	包怀珠	2	1	31.5565	7	13	0	0	0	0			0	2	2
25	2	25	曹晓峰	2	1	29.7467	34	32	2	0	1	1	1b/2a	2	1	0	0
26	2	26	陈比保	2	1	41.8234	7	13	0	0	0	0			1	0	1
27	2	27	刘金龙	2	1	45.7467	37	34	2	1	1	1	1b	1	1	0	0
28	2	28	秦萍	2	2	24.167	70	60	2	0	1	1	1b/2a	2	1	0	0
29	2	29	任玲	2	2	30.1656	7	13	1	0	1	0		0	0	0	2
30	2	30	张京	2	2	43.5044	50	50	0	0	0	0			0	0	2
31	2	31	杨春雪	2	2	19.9179	34	32	2	0	1	1	1b	1	1	0	2
32	2	32	王光琼	2	2	25.0842	190	168	2	0	1	1	1b	1	1	0	2
33	2	33	郑建国	2	1	37.6126	22	24	0	0	0	0			1	0	2
34	2	34	张建平	2	1	37.8316	168	111	2	0	1	1	1b	1	0	0	2
35	2	35	僬碧清	2	2	17.9165	7	14	0	0	0	0			1	0	1
36	2	36	石钰	2	1	42.5845	25	27	2	0	1	1	1b	1	2	0	0
37	2	37	王铮	2	1	35.0856	297	214	2	0	1	1	1b/2a	2	0	1	2
38	2	38	陈加兵	2	1	27.6715	8	14	0	0	0	0			1	0	1
39	2	39	李立远	2	1	38.9185	8	14	2	0	1	1	1b	1	0	0	1
40	2	40	朱炜明	2	1	28.6708	8	14	0	0	0	0			0	0	0
41	2	41	潘道年	2	1	35.6715	82	45	2	0	1	1	1b	1	1	1	1
42	2	42	吴新晨	2	1	30.4175	34	32	2	0	1	1	1b	1	0	0	2
43	2	43	苏正	2	1	31.1677	22	24	0	0	0	0			0	0	1
44	2	44	钟健	2	2	36.9993	52	46	2	0	1	1	1b	1	1	0	1
45	2	45	盛艳	2	2	29.9165	22	24	0	0	0	0			2	0	1
46	2	46	卞春玲	2	2	40.3368	20	36	2	0	1	1	2a	0	1	0	Unknown
47	2	47	张俊	2	1	34.6694	22	24	2	0	1	1	1b	1	0	0	2
48	2	48	李起生	2	1	49.5031	25	27	0	0	0	0			0	0	Negative
49	2	49	高海燕	2	2	35.3374	21	23	1		1	0		1	Unknown	0	0
50	2	50	徐斌	2	1	33.0705	22	24	2	0	1	1	1b/2a	2	Unknown	1	2
51	2	51	孙谨	2	2	31.1677	22	24	2	0	1	1	1b	1	1	0	0
52	2	52	虞宁	2	1	27.9179	8	14	0	0	0	0			0	0	2
53	2	53	史大海	2	1	37.6701	71	57	2	0	1	1	1b	1	Unknown	0	1
54	2	54	李波	2	1	31.3676	20	23	2	0	1	1	1b	1	2	0	Unknown
56	2	56	高俊	2	1	29.9165	8	14	0	0	0	0			Unknown	0	1
57	2	57	伏道伟	2	1	33.0842	8	14	2	0	1	1	1b	1	1	0	2
59	2	59	余凡	2	1	32.5859	94	24	2	0	1	1	1b	1	1	1	1
60	2	60	杨欣	2	1	25.9986	31	29	0	0	0	0			Unknown	0	1
61	2	61	董文燕	2	2	28.3368	21	24	2	0	1	1	1b/3b	2	Unknown	0	1
64	2	64	张炳菊	2	2	35.7481	8	14	0	0	0	0			Unknown	0	1
65	2	65	王光琼	2	2	25.0842	155	138	2	0	1	1	1b	1	1	0	2
66	2	66	于香荷	2	2	25.7467	8	14	0	0	0	0			0	1	1
67	2	67	毛春香	2	2	34.7488	67	57	2	0	1	1	1b	1	0	1	1
68	2	68	李春涛	2	1	31.6715	37	34	0	0	0	0			1	0	1
69	2	69	张志发	2	1	44.1205	160	85	2	0	1	1	1b	1	2	0	1
70	2	70	夏志翔	2	1	29.5852	8	14	2	0	1	1	1b	1	1	0	1
71	2	71	刘庆	2	1	37.5852	8	14	0	0	0	0			0	1	2
72	2	72	吉东明	2	1	26.3354	88	23	2	0	1	1	1b	1	1	0	1
73	2	73	谭秋炎	2	1	34.2505	20	23	0	0	0	0			0	0	2
74	2	74	高伟	2	1	40.2519	105	71	2	0	1	1	1b/3b	2	1	0	1
75	2	75	李翔	2	1	30.2505	9	14	2	0	1	1	1b	1	Unknown	0	Unknown
76	2	76	韩平	2	1	31.4497	128	78	2	1	1	1	1b	1	0	1	2
77	2	77	郭利明	2	1	35.5044	25	27	2	0	1	1	2a	0	2	0	1
78	2	78	米色成	2	1	22.7488	67	23	2	0	1	1	1b	1	1	0	1
79	2	79	汤皖宁	2	1	40.0849	9	14	0	0	0	0			0	0	Unknown
80	2	80	李玮	2	1	31.0007	20	36	2	0	1	1	1b	1	2	0	0
81	2	81	池朝龙	2	1	27.7481	9	14	0	0	0	0			0	0	1
82	2	82	罗木次	2	1	26.4175	60	15	2		1	1	1b	1	0	0	2
83	2	83	周风评	2	1	40.1643	9	15	2		1	1	1b	1	0	0	1
84	2	84	日俄伍	2	1	23.833	504	316	2	0	1	1	1b	1	2	0	0
86	2	86	王立红	2	2	35.5044	9	15	0	0	0	0			0	0	0
87	2	87	陆文龙	2	1	24.7474	35	32	1	0	1	0		1	0	0	2
88	2	88	姜惠芳	2	2	40.6708	9	15	1	0	1	0		1	1	0	0
89	2	89	孟宝翠	2	2	39.7481	37	24	2	0	1	1	1b	1	Unknown	0	2
90	2	90	于宁	2	2	22.0835	31	29	1	0	1	0		1	1	0	0
91	2	91	骆代琴	2	2	42.4175	9	15	2	0	1	1	1b/2a	2	2	0	1
92	2	92	王雨竹	2	2	22.0835	31	29	1	0	1	0		1	1	0	2
93	2	93	陈媛	2	2	27.833	31	29	2	0	1	1	2a	0	1	0	1
94	2	94	彭志宁	2	1	36.3368	37	34	2	0	1	1	1b	1	0	0	1
95	2	95	陈继光	2	1	42.6694	90	58	2	0	1	1	2a/3b	2	1	0	1
96	2	96	王卫平	2	1	34.9185	25	27	2	0	1	1	1b	1	1	0	1
97	2	97	吴杰	2	1	37.4182	31	30	2	0	1	1	1b	1	1	0	2
98	2	98	葛志松	2	1	36.4079	35	32	2	0	1	1			0	0	1
101	2	101	佘长海	2	1	36.4189	20	23	2	0	1	1	1b	1	0	2	2
103	2	103	叶海龙	2	1	31.7481	21	23	2	0	1	1	1b	1	1	0	1
104	2	104	陈培文	2	1	24.3258	9	15	2	1	1	1	1b	1	2	0	2
105	2	105	施勇民	2	1	35.2526	25	27	0	0	0	0			1	0	2
106	2	106	许文魁	2	1	33.4182	100	66	2	0	1	1	3b	0	1	0	0
107	2	107	贾文	2	2	37.5031	21	24	1	0	1	0		1	0	1	1
109	2	109	刘金龙	2	1	45.7467	168	153	0	0	0	0			1	0	0
110	2	110	昂洁	2	2	33.4182	9	15	2	0	1	1	1b	1	0	0	1
111	2	111	徐付见	2	2	28.7474	9	15	2	0	1	1	1b	1	1	0	2
112	2	112	梁燕	2	2	23.3374	36	24	2	0	1	1	1b	1	0	0	2
113	2	113	蒋燕	2	2	29.2512	35	32	1	0	1	0		1	1	0	1
114	2	114	孙勇强	2	1	32.3368	9	15	2	0	1	1	1b	1	1	0	2
115	2	115	顾亮	2	1	30.2505	9	15	1	0	1	0		1	1	0	1
116	2	116	陈泰华	2	1	46.2505	26	27	0	0	0	0			0	0	1
117	2	117	蒋玉虎	2	1	28.9993	9	15	1	0	1	0		0	2	0	1
118	2	118	林仁云	2	1	41.1663	35	32	2	0	1	1	1b/2a	2	0	0	Unknown
119	2	119	钱斌	2	1	29.8316	202	200	0	0	0	0			0	0	2
120	2	120	徐德根	2	1	32.9172	35	32	1	0	1	0		0	0	1	2
121	2	121	刘刚	2	1	29.9165	108	75	2	0	1	1	3b	0	0	0	2
122	2	122	孟繁荣	2	1	41.5852	196	213	0	0	0	0			1	0	0
123	2	123	夏鹏飞	2	1	29.5852	37	34	0	0	0	0			0	0	1
124	2	124	马芳	2	2	29.1663	36	24	1		1	0		1	Negative	0	Negative
125	2	125	王艳	2	2	28.3368	50	52	0	0	0	0			1	0	0
127	2	127	熊文斌	2	1	33.0842	130	24	0	0	0	0			0	1	2
128	2	128	崔俊鹏	2	1	21.3361	20	23	0	0	0	0			2	0	0
129	2	129	郝佳	2	1	25.0842	35	32	1	0	1	0		2	0	0	2
131	2	131	刘凌宝	2	1	39.2526	39	35	1	0	1	0		1	0	0	2
132	2	132	王成哲	2	1	34.4175	119	15	1	0	1	0		0	1	0	1
133	2	133	谢玉珠	2	2	38.1656	10	15	0	0	0	0			0	0	2
134	2	134	袁美娟	2	2	39.2526	31	30	1	0	1	0		1	0	0	2
135	2	135	朴娟	2	2	36.9172	26	27	2	0	1	1	1b/2a	2	1	0	1
136	2	136	潘玲	2	2	21.9986	22	24	1	0	1	0		1	0	0	1
137	2	137	马德英	2	2	31.6797	57	15	0	0	0	0			1	0	1
138	2	138	陈明艳	2	2	32.3368	10	15	0	0	0	0			0	0	2
139	2	139	金珊	2	2	26.3354	26	27	1	0	1	0		1	1	0	2
140	2	140	张媛	2	2	25.3963	22	24	1	0	1	0		0	0	0	1
141	2	141	马琳	2	2	26.6694	10	15	1	0	1	0		1	0	1	Unknown
142	2	142	陈娟	2	2	39.2608	31	30	1	0	1	0		1	0	0	2
143	2	143	张国琴	2	2	29.9959	32	30	1	0	1	0		1	2	0	2
144	2	144	毛广平	2	1	40.3751	83	56	2	0	1	1	1b	1	1	0	1
145	2	145	李思东	2	1	34.9185	22	25	2	0	1	1	1b	1	0	0	0
146	2	146	吴康宝	2	1	40.2519	32	30	2	0	1	1	1b/2a	2	0	2	Unknown
147	2	147	孙喜宝	2	1	22.4175	26	27	1	0	1	0		0	0	0	1
148	2	148	李志刚	2	1	39.2526	32	30	1	0	1	0		0	Unknown	0	1
150	2	150	薛建强	2	1	38.0835	10	16	0	0	0	0			Negative	0	1
151	2	151	汪涛	2	1	39.5866	114	51	2	0	1	1	1b/2a	2	0	0	Unknown
152	2	152	肖文	2	1	28.0849	90	53	2	0	1	1	1b/2a	2	0	0	2
153	2	153	曹永斌	2	1	32.1287	10	16	2	0	1	1	1b	1	0	0	2
154	2	154	缪春森	2	1	43.5866	10	16	2	1	1	1	1b	1	0	0	1
157	2	157	迟序文	2	1	24.6708	37	34	2	0	1	1	2a/3b	2	1	0	1
158	2	158	戴会明	2	1	30.2505	36	32	2	0	1	1	1b	1	0	0	2
159	2	159	尹海宁	2	1	35.4196	77	30	1	0	1	0		1	2	0	1
160	2	160	凌成	2	1	29.2512	36	32	0	0	0	0			0	0	1
162	2	162	吴俊	2	1	32.2519	26	27	1	0	1	0		0	0	0	Unknown
163	2	163	乔智	2	1	26.3354	20	36	2	0	1	1			0	0	2
164	2	164	李俊	2	1	27.833	10	16	0		0	0			1	0	1
166	2	166	周民勇	2	1	25.5852	10	16	2	0	1	1	1b	1	1	0	1
167	2	167	李峰	2	1	29.5852	10	16	0	0	0	0			1	1	1
169	2	169	苗俊	2	1	27.4196	32	30	2	0	1	1	1b	1	1	0	1
173	2	173	杨斌	2	1	41.1663	10	16	2	0	1	1	1b	1	1	0	2
174	2	174	陈文华	2	1	38.1656	83	113	2	0	1	1	1b	1	0	1	2
175	2	175	李露露	2	1	37.0842	10	16	0	0	0	0			0	1	1
176	2	176	蒋崇飞	2	1	22.4175	10	16	0	0	0	0			0	0	1
177	2	177	朱学明	2	1	24	10	16	0	0	0	0			Negative	0	0
179	2	179	马来喜	2	1	42.9185	26	27	1	0	1	0		1	2	0	0
180	2	180	王明江	2	1	29.2512	10	16	1	0	1	0		0	1	0	2
181	2	181	张军	2	1	34.9185	57	57	1	0	1	0		1	0	0	0
182	2	182	卢兵	2	1	39.0007	246	77	0	0	0	0			1	0	2
183	2	183	张泳	2	1	29.3361	99	61	1	0	1	0		1	1	0	Unknown
184	2	184	尹滨	2	1	44.5038	10	16	0	0	0	0			0	0	2
185	2	185	郭瞿	2	1	33.9986	36	32	0	1	0	0			0	0	2
186	2	186	吴新晨	2	1	40.2519	32	30	2	0	1	1	1b	1	0	0	2
187	2	187	吴敏	2	1	21.1663	11	16	1	0	1	0		1	0	1	2
188	2	188	施勇	2	1	28.0849	27	27	0	1	0	0			0	1	1
189	2	189	周孝勇	2	1	31.4196	11	16	2	0	1	1	1b	1	1	0	0
190	2	190	马志祥	2	1	30.0835	11	16	1	0	1	0		1	1	0	2
192	2	192	李晓林	2	1	38.5845	39	35	0	0	0	0			2	0	1
193	2	193	管一峰	2	1	23.2526	59	79	2	0	1	1	2a	0	1	0	1
194	2	194	丁礼明	2	1	37.7467	39	35	2	1	1	1	1b	1	0	0	2
195	2	195	沈鸿斌	2	1	28.6188	11	16	2	0	1	1	1b/2a	2	1	0	0
196	2	196	金昆桃	2	1	42.8337	115	16	2	0	1	1	1b	1	0	1	1
199	2	199	李天	2	1	28.9172	115	16	2	0	1	1	1b	1	1	1	2
200	2	200	杨武军	2	1	37.6701	22	25	0	0	0	0			0	0	1
201	2	201	王勄彬	2	1	19.1677	177	72	0	0	0	0			1	0	1
202	2	202	刘跃平	2	1	46.3354	100	16	0	0	0	0			1	0	2
204	2	204	崔兵	2	1	40.6598	11	16	2	1	1	1	2a	0	1	0	1
205	2	205	张赛礼	2	1	25.0842	77	66	0	0	0	0			0	0	2
206	2	206	秦萍	2	2	32.4189	262	381	1	1	1	0		1	1	0	1
207	2	207	李娅	2	2	30.0835	90	85	2	0	1	1	3b	0	2	0	1
208	2	208	徐伟	2	2	39.4196	11	16	1	0	1	0		1	0	1	1
209	2	209	曹钰	2	2	34.4175	36	33	2	0	1	1	1b	1	1	0	0
211	2	211	赵军	2	2	26.4175	11	16	0	0	0	0			0	0	0
212	2	212	蔡培	2	2	24.167	11	16	1	0	1	0		2	1	0	1
216	2	216	江文宾	2	1	32.4189	102	30	1		1	0		2	2	0	2
218	2	218	张勇	2	1	45.5852	257	165	2	0	1	1	1b	1	0	0	2
219	2	219	吴俊辉	2	1	42.5845	65	61	1	0	1	0		1	0	0	2
221	2	221	葛凤祥	2	1	37.6181	11	17	0		0	0			1	0	2
223	2	223	黄昊	2	1	32.2519	37	34	1	0	1	0		2	1	0	1
224	2	224	胡源	2	1	29.4182	138	80	1	0	1	0		1	1	0	1
226	2	226	伏道伟	2	1	24.5859	33	30	1	0	1	0		1	1	0	2
228	2	228	马丹	2	2	19.1677	50	64	1	0	1	0		2	1	0	2
229	2	229	孙卫红	2	2	44.7474	37	24	1	0	1	0		1	0	1	2
231	2	231	袁媛	2	2	28.8323	37	24	1	0	1	0		0	0	0	1
232	2	232	孙平	2	2	19.0856	36	24	0	0	0	0			0	0	1
233	2	233	杨鑫鑫	2	2	22.4175	27	27	0	0	0	0			1	0	1
234	2	234	陈遥	2	2	27.2526	27	27	1	0	1	0		2	2	0	2
235	2	235	王艳	2	2	32.4189	36	33	0	0	0	0			0	0	2
236	2	236	胡曹伟	2	2	28.9993	33	30	1	0	1	0		2	0	0	2
237	2	237	胡小英	2	2	37.5222	55	17	1	0	1	0		1	1	0	0
238	2	238	陶云	2	2	24.6708	11	17	1	0	1	0		1	1	0	1
239	2	239	熊新	2	2	28.4189	37	24	2	0	1	1	1b	1	1	0	Unknown
240	2	240	韩国美	2	2	26.0835	11	17	0	0	0	0			1	0	2
241	2	241	丁圆圆	2	2	20.5859	79	50	1	0	1	0		0	1	0	2
242	2	242	汤成云	2	1	28.7474	90	212	0	0	0	0			1	0	1
243	2	243	张勇	2	1	29.9165	11	17	2	0	1	1	1b/2a	2	0	0	2
244	2	244	高嵚	2	1	33.4182	36	24	1	0	1	0		0	0	0	2
245	2	245	张俊	2	1	28.7474	63	17	1	0	1	0		1	0	0	1
246	2	246	赵斌	2	1	32.4189	70	28	1	0	1	0		1	1	0	Negative
247	2	247	潘宇	2	1	20.8323	75	34	0	0	0	0			0	0	1
248	2	248	夏国溶	2	1	38.0835	23	25	1	0	1	0		1	0	0	1
249	2	249	王元明	2	1	36.6708	27	28	0	0	0	0			0	0	1
250	2	250	顾万龙	2	1	42.5133	27	28	1	0	1	0		0	2	0	Unknown
251	2	251	刘谦	2	1	37.9165	72	25	2	0	1	1	1b	1	1	0	2
252	2	252	邵小明	2	1	33.4182	11	17	0	0	0	0			0	0	1
253	2	253	刘雄财	2	1	29.9165	11	17	0	0	0	0			0	0	2
254	2	254	张东升	2	1	45.8316	11	17	0	0	0	0			1	0	0
255	2	255	陈进宇	2	1	34.4175	23	25	2	0	1	1	1b/3b	2	0	1	1
257	2	257	甘建年	2	1	24.7474	11	17	0	0	0	0			0	0	1
258	2	258	丁勇	2	1	37.3388	27	28	2	0	1	1	1b	1	1	0	2
260	2	260	李斌	2	1	29.8316	27	28	1	0	1	0		1	0	0	0
262	2	262	刘宝宁	2	1	33.5031	37	24	0	0	0	0			0	0	2
263	2	263	吴新晨	2	1	35.5044	37	24	1	0	1	0		1	0	0	2
264	2	264	何荣	2	1	26.5845	38	34	1	0	1	0		1	1	0	1
265	2	265	叶伟	2	1	24.9993	37	24	1	0	1	0		0	1	0	1
266	2	266	潘国军	2	1	32.0849	116	17	0	0	0	0			0	0	0
268	2	268	管虹浩	2	1	32.0849	39	35	1	0	1	0		2	0	0	1
269	2	269	芦萍	2	2	38.2505	37	24	1	0	1	0		1	1	0	1
270	2	270	冯爱静	2	2	28.7474	104	17	1	0	1	0		1	1	0	0
271	2	271	周云	2	2	26.0835	29	24	1	0	1	0		2	Negative	0	1
272	2	272	徐丽	2	2	20.4189	11	17	0	0	0	0			1	0	1
273	2	273	曹雨	2	1	25.4182	12	17	1	0	1	0		1	1	0	0
274	2	274	卞可春	2	1	42.6694	12	17	0	0	0	0			Negative	0	Unknown
275	2	275	严济民	2	1	40.9172	12	17	0	1	0	0			1	0	1
276	2	276	周建新	2	1	38.7488	582	118	1	0	1	0		1	Unknown	0	Unknown
277	2	277	王成懿	2	1	37.1663	33	30	2	0	1	1	1b	1	2	0	Unknown
278	2	278	黄斌	2	1	41.0842	109	30	2	0	1	1	2a	0	2	0	1
279	2	279	于新	2	2	31.5044	29	24	0	0	0	0			0	0	2
280	2	280	邱国富	2	1	37.9165	12	17	1	0	1	0		0	0	0	Unknown
281	2	281	浦建坤	2	1	44.5859	12	17	2	0	1	1	1b	1	1	0	0
282	2	282	王军	2	1	26.2505	159	51	2	1	1	1	1b	1	0	0	0
283	2	283	江锦	2	1	23.6715	221	57	0	1	0	0			2	0	0
284	2	284	汪文新	2	1	28.9172	77	17	0	0	0	0			2	0	1
285	2	285	江涛	2	1	27.4196	89	17	0	1	0	0			1	0	2
286	2	286	郭荣平	2	1	43.1677	23	25	0	0	0	0			0	0	2
287	2	287	刘权	2	1	30.9185	211	54	1	0	1	0		2	0	0	1
288	2	288	黄凯	2	1	30.0835	12	17	0	0	0	0			Unknown	0	Unknown
289	2	289	王林	2	1	38.0835	27	28	1	0	1	0		1	1	0	1
290	2	290	宋彪	2	1	26.2505	12	17	0	0	0	0			0	0	1
291	2	291	杨莉莉	2	2	29.9986	20	23	1	1	1	0		0	Unknown	0	2
292	2	292	吴俊	2	1	32.4189	27	28	1	0	1	0		0	Negative	0	2
293	2	293	李旭	2	1	29.3361	12	17	1	0	1	0		2	1	0	2
294	2	294	伍运良	2	1	37.2649	12	18	0	0	0	0			0	0	2
295	2	295	王立波	2	1	38.7488	12	18	1	0	1	0		1	1	0	1
296	2	296	王子建	2	1	33.1663	196	100	1	1	1	0		1	1	0	2
297	2	297	梁建鑫	2	1	28.2902	20	35	1	0	1	0		2	2	0	1
298	2	298	史晓飞	2	1	25.1253	70	60	1	0	1	0		0	0	0	0
299	2	299	沈朝晖	2	1	33.4155	12	18	1	0	1	0		2	0	0	1
300	2	300	尹强	2	1	32.6708	23	25	1	0	1	0		0	1	0	1
301	2	301	杜斌	2	1	28.2519	70	62	1	0	1	0		1	1	0	0
302	2	302	姚武	2	1	36.4189	29	24	1	0	1	0		0	1	0	0
303	2	303	李金宝	2	1	40.2519	12	18	0	0	0	0			Unknown	0	2
304	2	304	于军	2	1	35.1677	110	71	1	0	1	0		1	0	1	1
305	2	305	沙仙勇	2	1	28.2519	12	18	1	0	1	0		0	0	0	1
306	2	306	郑涛	2	1	29.9165	20	23	1	0	1	0		1	0	1	2
307	2	307	毛玉宝	2	1	29.4182	30	36	1	0	1	0		1	0	0	1
311	2	311	蒋红军	2	1	29.1663	12	18	0	0	0	0			1	0	2
312	2	312	张慧群	2	2	29.0842	200	71	2	0	1	1	1b/2a	2	0	0	1
313	2	313	王三元	2	2	36.6352	20	23	0	0	0	0			0	0	0
314	2	314	张玉艳	2	2	35.5154	20	23	1	0	1	0		1	1	0	2
315	2	315	沈晓燕	2	2	42.0835	12	18	0	0	0	0			0	0	2
316	2	316	王安平	2	2	32.4	13	18	1	0	1	0		1	0	0	1
317	2	317	陶丽	2	2	31.0856	13	18	0	0	0	0			0	0	1
318	2	318	杨欣	2	1	40.2519	13	18	0	0	0	0			Unknown	0	1
319	2	319	张兆	2	1	32.167	13	18	0	0	0	0			0	0	2
320	2	320	周秨升	2	1	29.306	85	52	1	0	1	0		1	0	0	2
321	2	321	杨海忠	2	1	39.1677	38	34	1	0	1	0		0	1	0	0
322	2	322	贾莉	2	2	26.5845	68	78	2	0	1	1	1b	1	0	0	1
325	2	325	王艳	2	2	28.3422	20	36	0	0	0	0			1	0	0
326	2	326	许克俭	2	1	43.9945	33	31	1	0	1	0		1	0	0	2
327	2	327	刘玲	2	2	31.5866	30	24	1	0	1	0		1	0	0	2
328	2	328	李艳华	2	2	30.1656	28	28	1	0	1	0		1	1	0	0
329	2	329	涂倩倩	2	2	25.2512	20	23	1	0	1	0		0	2	0	0
330	2	330	徐春花	2	2	24.7474	13	18	1	0	1	0		0	1	0	0
331	2	331	田华	2	2	28.7474	79	23	1	0	1	0		1	1	0	2
332	2	332	钱慧	2	2	36	23	25	0	0	0	0			2	0	1
333	2	333	吴正龙	2	1	37.2512	13	18	1	1	1	0		1	0	0	0
334	2	334	石振海	2	1	36.3012	23	25	0	0	0	0			0	1	1
335	2	335	陈波	2	1	30.0835	127	148	1	0	1	0		0	1	0	0
336	2	336	夏玲宁	2	1	43.1211	13	18	0	0	0	0			0	0	2
337	2	337	丁菊强	2	1	31.8	13	18	0	0	0	0			0	1	2
338	2	338	茆立新	2	1	32.9172	67	25	2	0	1	1	2a	0	0	0	2
339	2	339	忻志春	2	1	37.6975	13	18	2	1	1	1	1b	1	0	0	2
340	2	340	卞添添	2	1	26.5845	13	18	0	0	0	0			1	0	2
341	2	341	高亮	2	1	40.7173	30	63	2	0	1	1	1b	1	0	0	2
342	2	342	刘珍	2	2	34.7789	71	99	2	0	1	1	1b	1	1	0	1
343	2	343	史红兰	2	2	20.3368	71	99	0	0	0	0			1	0	1
344	2	344	郭璐璐	2	2	23.4196	13	18	0	0	0	0			1	0	1
345	2	345	吴姗姗	2	2	24	13	18	2	0	1	1	1b	1	1	0	1
346	2	346	潘永宁	2	1	34.0835	23	25	2	0	1	1	1b	1	1	0	1
347	2	347	方小琴	2	2	37.3361	13	18	0	0	0	0			0	0	2
349	2	349	崔家鹏	2	1	29.8316	33	31	0	1	0	0			2	0	2
350	2	350	吴浙军	2	1	43.4196	125	18	1	0	1	0		1	1	0	2
351	2	351	刘龙生	2	1	42.9185	20	35	2	0	1	1	1b/2a	2	1	1	2
352	2	352	张赛礼	2	1	24.8323	311	301	1	0	1	0		0	0	0	2
354	2	354	张贤勇	2	1	26.9624	13	18	1	0	1	0		1	1	0	2
355	2	355	张勇	2	1	29.2512	13	18	0	0	0	0			2	0	1
356	2	356	丁叶强	2	1	33.9	20	36	2	0	1	1	1b	1	1	0	2
357	2	357	何红兰	2	2	28.8323	23	25	0	0	0	0			1	0	2
358	2	358	陈以行	2	2	36.0849	33	31	2	0	1	1	1b	1	1	0	2
359	2	359	俞为春	2	2	34.1656	77	44	2	0	1	1	1b	1	1	0	2
360	2	360	王军凤	2	2	30.2505	13	18	2	0	1	1	1b	1	0	0	1
361	2	361	谢琴	2	2	45.8316	23	25	0	0	0	0			0	0	2
362	2	362	陈兴艳	2	2	23.8549	13	18	0	0	0	0			0	0	2
363	2	363	李晶	2	2	19.7016	14	18	0	0	0	0			1	0	1
364	2	364	孟娟	2	2	31.6715	34	31	2	0	1	1	1b	1	0	0	1
366	2	366	程庆全	2	1	27.8658	24	25	0	1	0	0			2	0	1
367	2	367	陈远	2	1	26.5845	14	18	0	0	0	0			2	0	1
369	2	369	贺胜军	2	1	36	28	28	1	0	1	0		0	2	0	1
370	2	370	张毅	2	1	31.2526	88	79	2	0	1	1	1b	1	0	0	0
371	2	371	汤俊	2	1	28.9172	38	34	2	0	1	1	1b/2a	2	2	0	1
372	2	372	尤胜文	2	1	37.4182	14	18	0	0	0	0			1	0	1
374	2	374	陆三华	2	1	44.0958	99	63	2	0	1	1	1b/2a	2	1	1	1
377	2	377	汪剑勇	2	1	40.3723	20	23	0	0	0	0			1	0	2
378	2	378	于宙	2	1	43.833	20	23	0	1	0	0			0	0	1
379	2	379	杨庆杰	2	1	23.3374	83	60	1	1	1	0		1	2	0	0
382	2	382	徐晓仙	2	2	20.0849	20	23	0	0	0	0			2	0	1
383	2	383	徐欣	2	2	31.0856	100	50	2	0	1	1	2a	0	0	1	2
385	2	385	谷小云	2	2	47.7481	24	25	0	0	0	0			1	0	1
386	2	386	胡颖慧	2	2	31.833	24	25	2	0	1	1	1b	1	1	0	1
387	2	387	孙倩	2	2	18.4504	20	23	0	0	0	0			1	0	0
388	2	388	邹维	2	1	24.4189	24	25	0	0	0	0			0	0	2
389	2	389	潘昆	2	1	23.7481	190	159	2	0	1	1	2a	0	1	0	2
390	2	390	江习宝	2	1	48.8323	223	180	2	0	1	1	3b	0	1	0	2
391	2	391	孔晶浪	2	1	44.3422	14	19	2	0	1	1	2a	0	1	0	0
392	2	392	刑波	2	1	29.0842	24	25	1	0	1	0		1	1	0	0
393	2	393	桑爱林	2	1	24.9993	14	19	0	0	0	0			0	0	0
394	2	394	夏荣贵	2	1	23.1677	14	19	0	0	0	0			1	0	0
395	2	395	徐杰	2	1	30.6694	14	19	0	1	0	0			2	0	0
396	2	396	汪勇	2	1	31.6988	14	19	0	0	0	0			Unknown	0	0
397	2	397	程国兵	2	1	41.3169	80	33	2	0	1	1	3b	0	Unknown	2	2
398	2	398	沈永平	2	1	37.4182	90	65	2	0	1	1	1b	1	0	0	0
399	2	399	张成斌	2	1	25.6701	100	65	0	0	0	0			0	0	2
400	2	400	陈杰	2	1	22.9185	15	19	0	0	0	0			1	0	0
401	2	401	苗旺	2	1	25.5852	15	19	0	1	0	0			0	0	2
402	2	402	葛敏	2	1	48.9172	36	33	0	0	0	0			0	0	1
403	2	403	宣志刚	2	1	32.3368	34	31	2	0	1	1	2a	0	0	1	2
404	2	404	艾菲	2	1	26.2505	110	58	2	0	1	1	1b/2a	2	1	0	0
405	2	405	陈铮	2	1	28.0849	29	99	0	0	0	0			2	0	2
406	2	406	秦萍	2	2	29.5852	15	19	1	1	1	0		1	1	0	0
407	2	407	何晓瞳	2	2	33.4182	15	19	2	0	1	1	1b/2a	2	1	0	0
408	2	408	朱腊梅	2	2	37.8371	15	19	2	0	1	1	2a	0	2	0	0
409	2	409	岳维琴	2	2	35.7481	24	25	0	0	0	0			0	0	Negative
410	2	410	许芳	2	2	31.2526	21	23	2	0	1	1	1b	1	1	0	0
411	2	411	孙云雯	2	2	42.9185	28	28	0	0	0	0			1	0	2
412	2	412	宗青蓝	2	2	21.4182	15	19	0	0	0	0			0	0	0
413	2	413	张悦	2	2	17.7823	21	23	0	0	0	0			0	0	0
414	2	414	姜君	2	2	22.7187	15	19	0	0	0	0			1	0	0
415	2	415	龚宁红	2	2	38.0835	24	25	0	0	0	0			1	0	2
416	2	416	李翠红	2	2	40.2519	122	123	2	0	1	1	1b	1	1	0	2
417	2	417	王燕	2	2	27.3374	34	31	2	0	1	1	1b	1	0	0	0
418	2	418	朱智怀	2	1	43.1677	15	19	1	0	1	0		0	1	0	0
419	2	419	唐连有	2	1	46.2697	15	19	0	0	0	0			1	0	0
421	2	421	杨全勇	2	1	45.4182	15	19	0	1	0	0			0	0	0
422	2	422	姚王林	2	1	40.2519	15	19	2	0	1	1	1b	1	0	0	0
424	2	424	肽尚颌	2	1	29.4292	92	52	2	0	1	1	1b	1	0	Unknown	0
425	2	425	王少强	2	1	35.5647	21	23	0	0	0	0			0	0	2
426	2	426	贾勤波	2	1	24.9172	15	19	0	0	0	0			0	0	0
427	2	427	庄宁	2	1	34.8556	36	33	2	0	1	1	2a	0	1	0	0
428	2	428	高小六	2	1	42.193	122	58	0	0	0	0			2	0	0
429	2	429	张建国	2	1	44.0849	38	35	2	0	1	1	1b	1	0	1	1
430	2	430	王春强	2	1	43.5866	15	19	0	0	0	0			1	0	0
431	2	431	吴晓宁	2	1	35.0856	20	35	1	0	1	0		0	1	0	0
432	2	432	刘菊使	2	1	48.9993	24	25	0	0	0	0			1	0	2
433	2	433	王正祥	2	1	39.0007	24	26	2	0	1	1	1b	1	0	0	0
434	2	434	黄俊	2	1	39.4196	34	31	2	0	1	1	1b	1	1	0	0
435	2	435	沈剑	2	1	26.7488	144	70	1	0	1	0		0	1	0	0
436	2	436	刘玲	2	2	43.2526	15	20	2	0	1	1	3b	0	1	0	1
437	2	437	王娟	2	2	20.4189	15	20	0	0	0	0			1	Unknown	1
439	2	439	郭静霞	2	2	32.7721	15	20	1	0	1	0		1	1	0	0
440	2	440	于莉	2	2	34.0862	28	28	2	0	1	1	3b	0	0	0	0
441	2	441	刘露	2	2	30.7488	36	33	1	0	1	0		1	0	0	0
442	2	442	应祖霞	2	2	32.4189	21	24	2	0	1	1	1b/2a	2	0	0	0
443	2	443	易忠燕	2	2	32.9993	21	24	0	0	0	0			0	0	0
446	2	446	孙怀珠	2	1	33.4182	73	31	2	0	1	1	1b	1	0	0	0
447	2	447	郭涛	2	1	27.6085	16	20	0	0	0	0			0	0	0
448	2	448	刘壬红	2	1	32.5859	28	28	2	0	1	1	2a/3b	2	0	0	2
449	2	449	张杰	2	1	37.9165	75	20	2	0	1	1	1b	1	1	0	Unknown
450	2	450	王建	2	1	21.9165	16	20	0	0	0	0			1	0	Negative
451	2	451	杨长林	2	1	44.167	88	28	0	0	0	0			0	0	2
452	2	452	薛度	2	1	31.833	114	58	1	0	1	0		0	0	0	0
453	2	453	扬欣	2	1	25.9986	16	20	0	0	0	0			0	0	0
454	2	454	顾建宁	2	1	33.7467	88	31	1	0	1	0		1	0	0	0
455	2	455	朱国年	2	1	38.4093	91	66	0	0	0	0			0	0	0
456	2	456	祁广才	2	1	44.2382	21	24	0	0	0	0			2	0	0
457	2	457	陶丽	2	2	30.2505	20	35	0	0	0	0			0	0	0
458	2	458	朱文张	2	1	30.4175	265	173	0	0	0	0			1	0	1
460	2	460	张烨	2	1	28.9993	16	20	2	0	1	1	1b	1	0	0	0
461	2	461	张健	2	1	37.1663	34	31	0	0	0	0			0	0	0
462	2	462	缪凯	2	1	27.0856	28	28	0	0	0	0			0	0	0
464	2	464	刁菲	2	2	19.5044	21	24	0	0	0	0			0	0	Negative
465	2	465	孙烨	2	2	19.5866	360	401	0	0	0	0			0	0	1
466	2	466	徐艺	2	2	28.9172	21	24	0	0	0	0			1	0	0
467	2	467	刘丽丽	2	2	38.141	16	20	2	0	1	1	1b	1	0	0	Negative
468	2	468	赵素梅	2	2	35.0746	28	28	1	0	1	0		1	0	0	0
469	2	469	钱波	2	1	22.3354	16	20	0	0	0	0			0	0	2
470	2	470	王春明	2	1	32.6708	168	123	1	0	1	0		1	0	0	0
471	2	471	贾晓辰	2	1	18.4175	21	24	0	0	0	0			1	0	0
474	2	474	章祥顺	2	1	31.5948	16	20	1	0	1	0		0	0	0	2
476	2	476	张兵	2	1	32.7967	16	20	0	0	0	0			1	0	2
477	2	477	司建陵	2	1	41.2512	29	28	1	0	1	0		1	1	0	0
478	2	478	刘其华	2	1	38.8337	20	35	1	0	1	0		1	0	0	0
479	2	479	李凯	2	1	28.5859	97	31	1	0	1	0		0	1	0	0
481	2	481	纪纲	2	1	31.2526	16	20	0	0	0	0			0	0	0
482	2	482	顾俊	2	2	29.3306	16	20	1	0	1	0		0	0	0	2
483	2	483	何延亮	2	1	27.4196	20	35	1	0	1	0		1	1	0	0
484	2	484	杨健	2	1	32.9993	16	20	1	0	1	0		1	0	0	2
485	2	485	张伟	2	1	25.9165	16	20	1	0	1	0		0	1	0	0
486	2	486	潘国荣	2	1	41.4182	120	86	1	0	1	0		1	1	Unknown	1
487	2	487	季钢	2	1	29.2512	16	20	1	0	1	0		1	0	0	0
488	2	488	孙永骏	2	1	27.9179	67	20	0	0	0	0			1	0	2
489	2	489	张家枉	2	1	39.5866	34	32	1	0	1	0		1	0	0	2
492	2	492	顾斌	2	1	25.0842	83	35	1	0	1	0		1	1	0	0
493	2	493	潘兵	2	1	37.3361	21	23	1	0	1	0		1	1	0	2
494	2	494	吴敏	2	1	36.5859	16	20	1	0	1	0		0	2	0	0
495	2	495	相兵帅	2	1	24.6708	24	26	1	0	1	0		1	0	0	0
496	2	496	董东	2	1	39.7481	24	26	1	0	1	0		0	0	0	0
497	2	497	孙学如	2	1	47.6715	213	122	0	0	0	0			1	0	0
498	2	498	李昌全	2	1	41.7358	21	24	1	0	1	0		0	1	0	0
499	2	499	樊俊	2	1	30.3354	16	20	1	0	1	0		1	0	0	1
502	2	502	杨光	2	1	31.6715	16	21	1	0	1	0		0	1	0	0
503	2	503	徐涛	2	1	21.8316	16	21	0	0	0	0			1	0	0
504	2	504	陆辉	2	1	29.2512	17	21	1	0	1	0		2	0	0	0
505	2	505	韩有伟	2	1	19.1677	17	21	0	0	0	0			1	0	0
506	2	506	王金喜	2	1	44.2902	125	57	1	0	1	0		1	1	0	0
507	2	507	陶勇	2	1	20.4189	17	21	0	1	0	0			0	0	1
508	2	508	杨川	2	1	20	17	21	0	0	0	0			1	0	2
509	2	509	石小龙	2	1	41.1663	17	21	1	0	1	0		1	1	0	0
511	2	511	徐绕新	2	1	30.8337	38	35	1	0	1	0		1	0	0	2
512	2	512	周存勇	2	1	42.4175	29	29	1	0	1	0		1	1	Unknown	0
513	2	513	覃姣玲	2	2	39.6496	17	21	0	1	0	0			0	0	0
514	2	514	张少莉	2	2	39.0007	29	29	0	0	0	0			1	0	0
515	2	515	宁秀华	2	2	43.2389	21	24	0	0	0	0			1	0	0
516	2	516	刘静	2	2	31.9179	37	33	1	0	1	0		0	0	0	2
518	2	518	吴燕红	2	2	29.1663	17	21	1	0	1	0		1	0	0	0
519	2	519	张秀琴	2	2	39.3018	17	21	0	0	0	0			1	0	0
520	2	520	葛丽	2	2	43.833	17	21	0	0	0	0			0	0	0
521	2	521	刘芳	2	2	27.0856	29	29	1	0	1	0		1	1	0	0
522	2	522	苏俊春	2	2	39.0856	17	21	1	0	1	0		1	0	0	2
523	2	523	刘艳	2	2	24.7912	17	21	1	0	1	0		0	0	0	0
524	2	524	陈霞	2	2	32.4	29	29	1	0	1	0		0	1	0	0
525	2	525	杨秀英	2	2	37.4182	93	35	1	0	1	0		1	0	0	0
526	2	526	张春红	2	2	27.0007	25	26	1	0	1	0		1	0	0	0
527	2	527	韩孙丽	2	2	24.0849	99	21	0	0	0	0			2	0	0
528	2	528	李凯	2	2	27.833	30	29	0	0	0	0			1	0	0
529	2	529	陈惠子	2	2	18.0835	17	21	0	0	0	0			0	0	0
530	2	530	贾宜安	2	2	25.0842	21	24	0	0	0	0			0	0	2
531	2	531	陈军	2	1	32.4	17	21	1	1	1	0		0	1	0	0
532	2	532	肖亮	2	1	33.2512	17	21	0	0	0	0			1	0	0
533	2	533	田昕阳	2	1	38.5845	30	29	0	0	0	0			0	0	0
534	2	534	王佳	2	1	25.3361	18	22	0	0	0	0			1	0	0
535	2	535	谢庆红	2	1	26.2505	146	153	1	0	1	0		2	0	0	0
536	2	536	张宾	2	1	25.1472	25	26	1	0	1	0		1	0	0	0
537	2	537	杜文松	2	1	37.8234	18	22	0	0	0	0			1	0	0
538	2	538	李阳震	2	1	30.2505	160	150	1	0	1	0		1	0	0	0
539	2	539	朱怀林	2	1	36.4189	34	32	1	0	1	0		0	1	0	0
541	2	541	戴顺强	2	1	31.8	82	22	0	0	0	0			1	0	0
542	2	542	夏武刚	2	1	44.4189	18	22	1	0	1	0		2	0	0	0
543	2	543	夏松云	2	1	45.5852	80	48	1	0	1	0		1	1	0	0
544	2	544	陈昆仑	2	1	21.6701	18	22	0	0	0	0			0	0	2
546	2	546	王冬	2	1	30.9185	150	107	1	0	1	0		1	0	0	0
548	2	548	黄艺	2	2	17.0842	18	22	0	0	0	0			0	Unknown	0
549	2	549	邬静	2	2	16.8323	18	22	0	0	0	0			0	0	0
550	2	550	郑郁	2	2	14.4175	19	22	0	0	0	0			2	0	0
551	2	551	马巧红	2	2	31.0856	34	32	1	1	1	0		1	1	0	2
552	2	552	朱晓娟	2	2	30.2505	25	26	1	0	1	0		1	1	0	2
553	2	553	颜莜瑛	2	2	33.3361	30	29	1	0	1	0		0	0	0	0
554	2	554	李英音	2	2	27.0856	19	22	1	0	1	0		1	1	0	0
556	2	556	腾礼梅	2	2	43.4196	79	57	1	0	1	0		0	Unknown	0	1
557	2	557	孙夕春	2	2	33.5797	19	22	0	0	0	0			0	0	0
558	2	558	费翔	2	1	38.3354	37	33	1	0	1	0		0	0	0	2
559	2	559	王扇进	2	1	28.4189	19	22	0	0	0	0			1	0	0
560	2	560	罗继东	2	1	27.0007	19	22	0	1	0	0			0	0	2
561	2	561	刘晔	2	1	24.0958	22	24	0	0	0	0			1	0	0
562	2	562	汪洪俊	2	1	38.4175	110	73	0	0	0	0			0	0	2
563	2	563	岳刚	2	1	38.4175	62	66	0	0	0	0			1	0	0
564	2	564	吴陈涛	2	1	20.9172	66	26	0	0	0	0			0	0	0
565	2	565	江海浩	2	1	31.2526	60	22	0	0	0	0			2	0	0
566	2	566	富金度	2	1	31.4059	19	22	0	0	0	0			0	0	2
567	2	567	王裼伟	2	1	31.3374	70	69	1	0	1	0		2	1	0	0
568	2	568	王艳	2	2	25.6701	19	22	1	0	1	0		1	0	0	2
571	2	571	刘勤	2	2	18.8337	19	22	0	0	0	0			1	0	0
572	2	572	康莉	2	2	22.9185	19	22	0	0	0	0			0	0	0
573	2	573	祁仁珺	2	2	21.2512	19	22	0	0	0	0			1	0	0
574	2	574	田甜	2	2	27.7755	19	22	2	0	1	1	1b	1	0	0	0
575	2	575	胡宝珠	2	2	44.6708	25	26	2	0	1	1	2a	0	2	0	0
577	2	577	祁磊	2	1	27.5044	19	22	0	0	0	0			0	0	2
578	2	578	韩士友	2	1	37.8316	34	32	0	1	0	0			0	0	2
579	2	579	张键	2	1	30.7488	19	22	1	0	1	0		1	0	0	2
580	2	580	汤军	2	2	36.3368	19	23	0	0	0	0			0	0	2
581	2	581	王冰	2	2	23.1677	19	23	0	0	0	0			0	0	1
583	2	583	李兵	2	1	28.167	30	29	2	0	1	1	1b	1	2	0	0
584	2	584	蒋玉度	2	1	40.3368	19	23	2	0	1	1	1b/2a	2	2	0	0
585	2	585	孙宝富	2	1	40.9993	66	26	1	0	1	0		1	Unknown	0	0
586	2	586	吴菲	2	1	33.9	34	32	2	0	1	1	1b	1	0	0	0
587	2	587	段小刚	2	1	31.7481	31	29	1	0	1	0		0	1	0	0
588	2	588	朱玉全	2	1	38.1656	25	26	1	0	1	0		2	0	0	Unknown
590	2	590	吴云龙	2	1	33.9	19	23	2	0	1	1	1b	1	0	0	0
															Negative	1	1
															2	Unknown	2
															Negative	1	1
															1	0	0
															Negative	Unknown	0
															Unknown	2	2
															Negative	2	2
															2	0	0
															Negative	0	0
															Negative	Unknown	0
															0	Unknown	1
															Negative	0	2
															0	0	1
															Negative	0	2
															Negative	0	2
															1	0	2
															2	1	0
															Unknown	1	2
1	3	1	陈同芳	3	2	45	10	113	0	0	0	0			0	0	0
2	3	2	景金南	3	1	64	3	32	0	0	0	0			1	2	2
3	3	3	李秀华	3	2	40	5	22	0	0	0	0			1	0	0
4	3	4	张芬芳	3	2		17	44	2	0	1	1	1b	1	1	0	0
5	3	5	仇召娣	3	2	63	44	84	2	0	1	1	1b	1	Negative	2	2
6	3	6	张红川	3	1	70	9	43	0	0	0	0			1	0	0
7	3	7	陈冬青	3	2	65	8	27	0	0	0	0			Negative	1	2
8	3	8	夏锁	3	1	63	19	35	0	1	0	0			1	0	0
9	3	9	严小梅	3	2	60	3	19	0	0	0	0			1	0	0
10	3	10	吴秀英	3	2	51	16	29	0	0	0	0			1	0	0
11	3	11	潘初兰	3	2	42	18	71	0	0	0	0			0	0	0
12	3	12	郦令花	3	2		31	74	2	0	1	1	1b	1	2	0	2
13	3	13	沙梅青	3	2	72	30	37	1	0	1	0			0	2	0
14	3	14	高凤英	3	2	55	6	31	0	0	0	0			1	0	2
15	3	15	郦连娣	3	2		13	21	0	0	0	0			Negative	2	2
16	3	16	唐兰英	3	2	69	24	50	2	0	1	1	1b	1	1	0	2
17	3	17	孟小兰	3	2	67	9	23	0	0	0	0			2	0	0
18	3	18	潘妹妹	3	2	65	9	23	0	0	0	0			0	0	2
19	3	19	谭先来	3	1		39	38	2	0	1	1	1b	1	1	0	0
20	3	20	黄明荣	3	1	71	14	25	2	0	1	1	1b	1	2	0	0
21	3	21	王晴金	3	1		6	59	0	0	0	0			Negative	2	2
22	3	22	贡金凤	3	2		14	34	2	0	1	1	1b	1	1	0	0
23	3	23	吴菊香	3	2		16	35	2	0	1	1	?		1	0	0
24	3	24	贺春芳	3	1	54	34	118	2	0	1	1	1b	1	0	1	1
25	3	25	张玉金	3	1	71	11	43	0	0	0	0			0	0	0
26	3	26	吴金娣	3	2	56	5	28	0	0	0	0			0	0	0
27	3	27	张丽章	3	2	49	24	82	0	0	0	0			1	0	2
28	3	28	张金美	3	2	34	6	34	0	1	0	0			0	0	2
29	3	29	潘小仙	3	2	55	5	20	0	0	0	0			1	0	0
30	3	30	张业王	3	1	49	16	29	2	0	1	1	1b	1	0	0	2
31	3	31	张荣花	3	2	48	4	35	2	0	1	1	1b	1	Negative	2	2
32	3	32	刘长勇	3	1	46			0	0	0	0			Negative	2	2
33	3	33	包林女	3	2	60	29	80	1	0	1	0			Negative	2	2
34	3	34	韦国良	3	1	55	20	74	2	0	1	1	1b	1	Negative	Unknown	2
35	3	35	赵玉芬	3	2	41	2	33	0	0	0	0			Negative	2	2
36	3	36	王小风（	3	2	52	10	31	0	0	0	0			Negative	2	2
37	3	37	张腊春	3	1	65	86	106	2	0	1	1	1b	1	Negative	2	2
38	3	38	邓春炎	3	2	54	68	82	2	0	1	1	1b	1	Negative	2	2
39	3	39	沈红梅	3	2	42	4	29	0	0	0	0			Negative	1	2
40	3	40	张锁荣	3	1				0	0	0	0			Negative	2	2
41	3	41	景国富	3	1	61	46	49	2	0	1	1	1b	1	Negative	1	2
42	3	42	韦国良	3	1		97	102	2	0	1	1	1b	1	Negative	2	2
43	3	43	杨腊青	3	1	78	3	12	0	0	0	0			Negative	2	2
44	3	44	潘民华	3	2	58	5	21	0	0	0	0			Negative	2	2
45	3	45	戴百花	3	2	34	47	50	2	0	1	1	1b	1	Negative	2	2
46	3	46	张金仙	3	2	49	2	14	1	0	1	0			Negative	2	2
47	3	47	谭荣荣	3	2		3	19	0	0	0	0			Negative	2	2
48	3	48	赵书英	3	2	42	12	26	2	0	1	1	1b	1	Negative	2	2
49	3	49	谭金芳	3	1	66	10	28	0	0	0	0			Negative	2	2
50	3	50	张白仙	3	2	56		20	0	0	0	0			Negative	1	1
51	3	51	冷金风	3	2	67	10	61	0	0	0	0			Negative	2	2
52	3	52	梁才英	3	2	63	52	77	2	0	1	1	1b	1	Negative	Unknown	2
53	3	53	谭炳坤	3	1		13	24	2	0	1	1	1b	1	Negative	Unknown	2
54	3	54	韦秋敏	3	2				0		0	0			Negative	1	2
55	3	55	杨三妹	3	2	54	18	35	1	0	1	0			1	0	2
56	3	56	凌志华	3	2	62	8	20	2	0	1	1	1b	1	Negative	0	2
57	3	57	张荣元	3	1	58	6	18	0	0	0	0			Negative	2	2
58	3	58	陈金春	3	1	49	34	47	0	1	0	0			Negative	2	2
59	3	59	刘锁娣	3	2	41	54	61	2	0	1	1	1b	1	Negative	Unknown	2
60	3	60	陈桂英	3	2	64	8	39	0	0	0	0			Negative	2	2
61	3	61	蒋福立	3	1	64	2	27	0	0	0	0			Negative	2	2
62	3	62	潘和平	3	1		99	126	2	0	1	1	1b	1	0	0	0
63	3	63	王金兰	3	2		5	31	0	0	0	0			Negative	Unknown	2
64	3	64	季来风	3	2	63	11	40	0	0	0	0			Negative	Unknown	2
65	3	65	史凤英	3	2	66	38	56	0	0	0	0			Negative	1	Unknown
66	3	66	张志和	3	1	61	14	18	0	0	0	0			Negative	2	2
67	3	67	马林花	3	2	61	139	96	2	0	1	1	1b	1	Negative	2	2
68	3	68	方桂勤	3	2		7	22	1	0	1	0			Negative	2	2
69	3	69	潘美兰	3	2	54	10	31	1	0	1	0			Negative	2	2
70	3	70	戴书中	3	1	66	5	19	0	0	0	0			0	0	2
71	3	71	潘二花	3	2	58	4	63	0	0	0	0			Negative	Unknown	2
72	3	72	郦梅兰	3	2	55	10	48	0	0	0	0			0	2	2
73	3	73	韦腊珍	3	2	59	10	42	0	0	0	0			Negative	2	2
74	3	74	张木军	3	1	40	10	18	0	0	0	0			Negative	2	2
75	3	75	张荣连	3	1	47	3	17	0	0	0	0			Negative	2	2
76	3	76	张竹英	3	2	43	16	31	0	0	0	0			Negative	2	2
77	3	77	朱金凤	3	2		57	70	2	0	1	1	?		Negative	2	2
78	3	78	包明香	3	2	57	2		0	0	0	0			0	0	2
79	3	79	闵龙娣	3	2	48	8	35	0	0	0	0			0	0	2
80	3	80	於彩娥	3	2	38	5	57	0	1	0	0			0	0	0
81	3	81	李腊青	3	2	61	2		0	0	0	0			2	0	2
82	3	82	陈网（冈	3	1	68	4		0	0	0	0			0	0	0
83	3	83	闵锁美	3	2	65	1	38	2	0	1	1	1b	1	0	0	2
84	3	84	郦锁坤	3	1	58	13	31	0	0	0	0			0	0	2
85	3	85	凌明娣	3	2	51	4		2	0	1	1	1b	1	1	0	2
86	3	86	陈香罗	3	1	62	7		0	0	0	0			1	0	0
87	3	87	韦和景	3	1	64	46		2	0	1	1	1b	1	1	0	0
88	3	88	韦凡青	3	2	63	5	21	2	0	1	1	1b	1	0	0	0
89	3	89	刘根宝	3	1	64	14		0	0	0	0			2	0	0
90	3	90	徐罗玲	3	2		21		2	0	1	1	1b	1	0	0	2
91	3	91	邓兆祥	3	1	73	22		1	0	1	0			1	0	0
92	3	92	刘多青	3	1		7		0	0	0	0			0	0	0
93	3	93	张富英	3	2	62	6		0	0	0	0			0	0	1
94	3	94	张春元	3	1	42	3		1	0	1	0			0	0	0
95	3	95	王东梅	3	2	42	33	55	2	0	1	1	1b	1	0	0	2
96	3	96	张雪青	3	2	56	2	24	0	0	0	0			0	0	2
97	3	97	张阿娣	3	2	69	14	31	0	0	0	0			0	0	2
98	3	98	张双青	3	2	53	10	47	0	0	0	0			1	0	2
99	3	99	李曼青	3	2	68	12	24	2	0	1	1	1型	1	0	0	2
100	3	100	张佳娣	3	2	63	17	37	0	0	0	0			1	2	0
101	3	101	张松连	3	1	60	19	39	2	0	1	1	1b	1	0	0	2
102	3	102	郑建伟	3	1	23	15	23	0	0	0	0			Negative	2	2
103	3	103	韦双风	3	2	54	9	23	2	0	1	1	1b	1	Negative	2	2
104	3	104	邹凤萍	3	2	46	6	21	0	0	0	0			Negative	2	2
105	3	105	戴连娣	3	2	49	5	35	0	0	0	0			Negative	2	2
106	3	106	胡小青	3	2	52	3	19	0	0	0	0			Negative	2	2
107	3	107	张玲娣	3	2	55	6	19	0	0	0	0			Negative	2	2
108	3	108	景月青	3	2	54	12	33	2	0	1	1	1b	1	Negative	Negative	2
109	3	109	栾同妹	3	2	46	3	10	0	0	0	0			Negative	2	2
110	3	110	赵正仙	3	2	57	9	31	0	0	0	0			Negative	2	2
111	3	111	蒋银花	3	2	49	13	16	0	0	0	0			2	0	0
112	3	112	翟荣仙	3	2	56	13	21	2	0	1	1	1b	1	0	0	2
113	3	113	郦锁购	3	1	56	26	61	2	0	1	1	1b	1	1	0	0
114	3	114	张艳琼	3	2	41	5	12	0	0	0	0			0	0	2
115	3	115	凌爱珍	3	2	38	8	16	0	0	0	0			Negative	2	2
116	3	116	罗学义	3	1	40	9	12	0	0	0	0			0	0	2
117	3	117	陈金娣	3	2	58	21	28	2	0	1	1	1型	1	0	0	2
118	3	118	史书凤	3	2	49	100	73	2	0	1	1	1b	1	0	0	0
119	3	119	张万林	3	1	45	6	24	0	0	0	0			0	0	0
120	3	120	王红宝	3	1	73	3	19	0	0	0	0			0	0	2
121	3	121	邓云华	3	2		3	34	0	0	0	0			0	0	0
122	3	122	韦召青	3	2	43	2	12	0	0	0	0			1	0	2
123	3	123	马来金	3	1		4	24	0	0	0	0			0	0	0
124	3	124	邓书娥	3	2		9	23	0	0	0	0			0	0	2
125	3	125	沈楼娣	3	2		12	25	0	0	0	0			1	0	2
126	3	126	韦白美	3	2	55	7	19	0	0	0	0			0	0	0
127	3	127	许罗夫	3	1	60	16	23	0	0	0	0			1	0	0
128	3	128	朱春荣	3	1	49	14	35	2	0	1	1	1b	1	1	0	2
129	3	129	王小青	3	2	58	12	19	0	0	0	0			1	0	2
130	3	130	周青	3	1		3	19	0	0	0	0			1	0	2
131	3	131	汪仙梅	3	2		5	12	0	0	0	0			1	0	2
132	3	132	王芬妹	3	2	54	7	24	0	1	0	0			0	0	0
133	3	133	贡双珠	3	2	52	1	21	0	1	0	0			0	0	0
134	3	134	胡金根	3	2	40	19	38	0	0	0	0			1	0	2
135	3	135	潘梅兰	3	2	54	10	13	1	0	1	0			0	0	0
136	3	136	汤照美	3	2	63	53	76	2	0	1	1	1b	1	1	0	0
137	3	137	贡玉金	3	1	59	11	19	0	0	0	0			1	0	2
138	3	138	郦木青	3	2	52	7	16	0	1	0	0			0	0	2
139	3	139	邓书良	3	1		17	32	2	0	1	1	1b	1	1	0	0
140	3	140	谢息华	3	1		2	12	0	0	0	0			1	0	2
141	3	141	潘国梅	3	2	59	46	41	1	0	1	0			1	0	2
142	3	142	陈锁敖	3	1	73	3	16	0	1	0	0			0	0	2
143	3	143	孟小金	3	1	59	16	17	0	0	0	0			1	0	2
144	3	144	陈双华	3	2	42	13	30	0	0	0	0			0	0	0
145	3	145	袁小妹	3	2	60	2	12	0	0	0	0			2	0	0
146	3	146	潘金坤	3	1	60	5	17	2	0	1	1	1b	1	0	0	0
147	3	147	吴建娣	3	2	52	11	17	2	0	1	1	1b	1	Negative	2	2
148	3	148	泮双庚	3	1	56	4	20	0	0	0	0			0	0	0
149	3	149	邓玲娣	3	2	54	15	20	0	0	0	0			0	0	0
150	3	150	刘明亮	3	1	49	8	21	0	0	0	0			1	0	0
151	3	151	金中英	3	2	56	7	13	0	0	0	0			0	0	0
152	3	152	潘美华	3	2	48	7	13	0	0	0	0			0	0	0
153	3	153	马月珍	3	2	58	4	15	0	0	0	0			0	0	0
154	3	154	贡书仙	3	2		5	14	2	0	1	1	1b	1	0	0	2
155	3	155	王国凤	3	2	62	14	18	0	0	0	0			1	0	0
156	3	156	胡和芳	3	1	59	3	13	0	0	0	0			0	0	2
157	3	157	周香兰	3	2		2	12	0	0	0	0			0	0	0
158	3	158	张春美	3	2		5	17	0	0	0	0			1	0	0
159	3	159	徐扣志	3	1	68	24	38	2	0	1	1	1b/3型	2	1	0	0
160	3	160	贡府敖	3	1	62	19	20	0	0	0	0			1	0	0
161	3	161	张海英	3	2	37	22	17	2	0	1	1	1b/3型	2	1	0	0
162	3	162	王凤娣	3	2	62	2	14	0	0	0	0			1	0	0
163	3	163	凌金娣	3	2	55	18	21	0	0	0	0			0	0	0
164	3	164	蒋玉中	3	1	57			2	0	1	1	1b/3型	2	0	0	0
165	3	165	马仁安	3	1	49	9	26	2	0	1	1	1b	1	Negative	2	2
166	3	166	陈风（凤	3	2	57	1	20	2	0	1	1	1b	1	1	0	2
167	3	167	唐金妹	3	2	60	24	30	1	0	1	0			1	0	2
168	3	168	马之（三	3	2	60	69	82	1	0	1	0			0	0	2
169	3	169	徐小兰	3	2	63	13	24	2	0	1	1	1b	1	Negative	2	2
170	3	170	余才兰	3	1	67	19	29	2	0	1	1	1b	1	Negative	2	2
171	3	171	张锁春	3	1	65	7	26	2	0	1	1	1b/3型	2	Negative	2	2
172	3	172	陈桂娣	3	2	58	4	16	0	0	0	0			Negative	2	2
173	3	173	邓正林	3	1	61	10	18	0	0	0	0			Negative	1	2
174	3	174	贡林福	3	1	59	11	51	0	0	0	0			Negative	1	2
175	3	175	陈素兰	3	2	57	5	15	0	0	0	0			Negative	2	2
176	3	176	顾腊珍	3	2	73	9	23	0	0	0	0			Negative	2	2
177	3	177	贡美凤	3	2	61	2	18	2	0	1	1	1b	1	Negative	2	2
178	3	178	贡小秋	3	1	60	16	34	0	0	0	0			Negative	2	2
179	3	179	贡明仙	3	2	49	20	46	2	0	1	1	1b	1	Negative	1	2
180	3	180	蔡国华	3	1	56	33	35	2	0	1	1	1b	1	Negative	2	2
181	3	181	张朝坤	3	1	51	2	19	1	0	1	0			1	2	2
182	3	182	刘明凤	3	2	61	17	34	0	0	0	0			Negative	Unknown	2
183	3	183	汤春梅	3	2	61	6	22	0	0	0	0			Negative	1	2
184	3	184	韦生金	3	1	62	4	16	0	0	0	0			Negative	2	2
185	3	185	束士英	3	2	40	1	14	0	1	0	0			Negative	2	2
186	3	186	张双寿	3	1	57	7	26	0	0	0	0			Negative	2	2
187	3	187	曹可娣	3	2	57	4	15	1	0	1	0			Negative	2	2
188	3	188	戴国英	3	2	51	9	41	0	0	0	0			0	2	2
189	3	189	耿留青	3	1	54	14	25	0	0	0	0			Negative	1	2
190	3	190	张阳（杨	3	2	47	20	37	2	0	1	1	1b	1	Negative	1	2
191	3	191	赵书花	3	2		10	20	0	0	0	0			Negative	2	2
192	3	192	周息芳	3	2	52	15	25	0	0	0	0			Negative	2	2
193	3	193	郦照林	3	1	64	9	26	0	0	0	0			0	1	1
194	3	194	贡梅兰	3	2	55	5	16	0	0	0	0			0	1	1
195	3	195	陈春华	3	2	45	22	23	0	0	0	0			0	1	1
196	3	196	张学锋	3	1	64	3	29	1	0	1	0			0	1	1
197	3	197	余义华	3	1	65	4	22	0	0	0	0			0	1	1
198	3	198	殷杏梨	3	2	56	8	28	0	0	0	0			0	1	1
199	3	199	朱四二	3	1	50	19	25	2	0	1	1	1b	1	0	1	1
200	3	200	张腊梅	3	2	54	10	29	2	0	1	1	1b/3型	2	0	1	1
201	3	201	马九娣	3	2	72	2	20	0	1	0	0			0	Unknown	2
202	3	202	倪锁连	3	1	58	12	30	2	0	1	1	1b	1	0	1	1
203	3	203	张白桥	3	1	56	6	22	0	0	0	0			0	1	1
204	3	204	陈白仙	3	2	49	2	19	0	0	0	0			0	1	1
205	3	205	潘秀珍	3	2	37	3	13	0	0	0	0			0	1	1
206	3	206	张金龙	3	1	59	64	55	2	0	1	1	1b	1	0	1	2
207	3	207	韩白金	3	1	58	18	29	0	0	0	0			0	1	1
208	3	208	郦长娥	3	2	64	25	40	2	0	1	1	1b	1	0	1	1
209	3	209	郦和英	3	2	71	7	21	0	0	0	0			0	1	1
210	3	210	邓荣海	3	1	58	7	9	0	0	0	0			0	1	1
211	3	211	王明华	3	1	47	21	25	0	0	0	0			0	1	1
212	3	212	邓网召	3	1	60	3	11	0	0	0	0			0	1	1
213	3	213	彭光秀	3	2		3	11	0	0	0	0			0	1	1
214	3	214	鞠方英	3	2		8	19	0	0	0	0			0	1	1
215	3	215	张凡青	3	2	48	1	14	0	0	0	0			0	1	1
216	3	216	刘光华	3	1	72	4	16	0	0	0	0			0	1	1
217	3	217	韦玉林	3	1	57	10	17	0	0	0	0			1	1	1
218	3	218	吉（袁）	3	1	68	23	30	2	0	1	1	1b	1	0	1	1
219	3	219	吴志梅	3	2	66	20	29	2	0	1	1	1b	1	0	1	1
220	3	220	曹梅（柏	3	2	61	5	25	2	0	1	1	1b/3型	2	0	1	1
221	3	221	张金成	3	1	64	18	39	2	0	1	1	1b/3型	2	0	1	1
222	3	222	贡锁敖	3	1	73	30	34	0	0	0	0			0	1	1
223	3	223	吴雷凤	3	2	66	20	24	2	0	1	1	1型	1	0	1	1
224	3	224	郦小息	3	2	54	10	19	0	0	0	0			0	1	1
225	3	225	钟金花	3	2	38	34	65	2	1	1	1	?		0	1	1
226	3	226	朱息琴	3	2		1	14	0	0	0	0			0	1	1
227	3	227	潘唐花	3	2	43	1	15	2	0	1	1	1b	1	0	1	1
228	3	228	赵秀妹	3	2	55	7	16	2	0	1	1	1b	1	0	1	1
229	3	229	张习（同	3	2		1	15	0	0	0	0			0	1	1
230	3	230	奚林娥	3	2		12	29	0	0	0	0			0	1	1
231	3	231	衡志军	3	1	42	23	30	0	0	0	0			0	1	1
232	3	232	王二娣	3	2	61	26	41	2	0	1	1	1b/2型	2	0	1	1
233	3	233	陈桂英	3	2	64	38	69	2	0	1	1	1b	1	0	1	1
234	3	234	韦珍妹	3	2	66	4	19	0	0	0	0			0	1	1
235	3	235	陈梅青	3	2	60	7	19	0	0	0	0			0	1	1
236	3	236	刘连春	3	1	56	30	36	1	0	1	0			0	1	1
237	3	237	王双英	3	2	43	2	20	0	0	0	0			0	1	1
238	3	238	刘牛宝	3	2	58	59	49	2	0	1	1	1b	1	0	1	1
239	3	239	仲天福	3	1	65	47	66	0	0	0	0			0	1	1
240	3	240	邓和珍	3	2	53	25	45	2	0	1	1	1b/2型	2	0	1	1
241	3	241	郦春良	3	1	49	5	23	1	0	1	0			0	1	1
242	3	242	张顺（须	3	1	55	5	16	0	0	0	0			0	1	1
243	3	243	贡丽花	3	2	55	1	14	2	0	1	1	1b	1	0	1	1
244	3	244	陈国娣	3	2		3	20	0	0	0	0			0	1	1
245	3	245	荆双龙	3	1	50	133	87	2	0	1	1	1b	1	0	1	1
246	3	246	耿九仙	3	2	59	1	9	1	0	1	0			0	1	1
247	3	247	藏白梅	3	2	52	4	16	1	0	1	0			0	1	1
248	3	248	孙兰娣	3	2	61	4	19	2	0	1	1	?		0	1	1
249	3	249	韦锁金	3	1	45	33	44	2	0	1	1	1b	1	0	1	1
250	3	250	许小金	3	2	46	4	32	0	0	0	0			0	1	1
251	3	251	沈志兰（	3	2	61	20	35	2	0	1	1	1b	1	0	1	1
252	3	252	郦林宝	3	1	63	163	154	2	0	1	1	1b	1	0	1	1
253	3	253	周九妹	3	2	68	10	27	1	0	1	0			0	1	1
254	3	254	张爱华	3	1	58	11	23	0	1	0	0			0	1	1
255	3	255	陈学（孝	3	1	53	5	7	1	0	1	0			0	1	1
256	3	256	张三仙	3	2	46	3	16	0	0	0	0			0	1	1
257	3	257	沈金玉	3	2		8	36	2	0	1	1	1b	1	0	1	1
258	3	258	张小云	3	1	44	16	28	2	0	1	1	1b	1	0	1	1
259	3	259	毛小英	3	2	44	4	11	1	0	1	0			0	1	1
260	3	260	周梅兰	3	2	47	2	19	0	0	0	0			0	1	1
261	3	261	陈槐南	3	1	72	6	16	0	0	0	0			0	1	1
262	3	262	韩冬英	3	2	51	5	25	2	0	1	1	?		0	1	1
263	3	263	査良娣	3	2	47	9	27	0	0	0	0			0	1	1
264	3	264	欧阳龙仙	3	2	47	31	40	1	0	1	0	?		0	1	1
265	3	265	井腊欣	3	2	64	12	20	0	0	0	0			0	1	1
266	3	266	汤三妹	3	2	63	7	34	2	0	1	1	1b	1	0	1	1
267	3	267	郦云法	3	1	47	43	32	2	0	1	1	1b	1	0	1	1
268	3	268	欧阳才珍	3	2	54	41	41	2	0	1	1	1b	1	0	1	1
269	3	269	谭辉	3	1	12	15	22	0	0	0	0			0	1	1
270	3	270	石冬妹	3	2	55	10	25	2	0	1	1	?		0	1	1
271	3	271	胡锁梅	3	2	59	1	20	0	0	0	0			0	1	1
272	3	272	张白妹	3	2	67	1	15	0	0	0	0			0	1	1
273	3	273	陈九娣	3	2	73	4	14	0	0	0	0			0	1	1
274	3	274	胡仁青	3	2	57	18	48	0	0	0	0			0	1	1
275	3	275	王金娥	3	2	55	24	45	2	0	1	1	1b	1	0	1	1
276	3	276	谭妹妹	3	2	62	18	48	2	0	1	1	1b	1	0	1	1
277	3	277	王美芝	3	2	49	12	14	1	0	1	0			0	1	1
278	3	278	绍春英	3	2	70	3	27	2	0	1	1	?		0	1	1
279	3	279	潘腊锁	3	1	49	3		2	0	1	1	1b	1	0	1	1
280	3	280	邓永夫	3	1	50	13	47	0	1	0	0			0	1	1
281	3	281	周九妹	3	2	55	2	22	1	0	1	0			0	1	1
282	3	282	张佳娣	3	2	63	3	15	0	0	0	0			0	1	1
283	3	283	谭和夫	3	1	69	14	28	0	0	0	0			0	1	1
284	3	284	杭金花	3	2	51	7	27	0	0	0	0			0	1	1
285	3	285	倪锁凤	3	2		10	29	0	0	0	0			0	1	1
286	3	286	邓锁林	3	1	59	19	44	2	0	1	1	1b	1	0	1	1
287	3	287	邓仙花	3	2	49	6	15	0	0	0	0			0	1	1
288	3	288	蒋书娣	3	2	50	2	24	0	0	0	0			0	1	1
289	3	289	邓美华	3	2	58	22	47	0	0	0	0			0	1	1
290	3	290	孙桂英	3	2	55	6	27	0	0	0	0			0	1	1
291	3	291	贡正仙	3	2	61	29	49	2	0	1	1	1型	1	0	1	1
292	3	292	徐水林	3	2	65	9	29	0	0	0	0			0	1	1
293	3	293	张雷娣	3	2	57	19	25	0	0	0	0			0	1	1
294	3	294	邓何仙	3	2	58	5	25	0	0	0	0			0	1	1
295	3	295	包青娣	3	2	67	16	35	0	0	0	0			0	1	1
296	3	296	贡和娣	3	2	62	2	20	0	0	0	0			0	1	1
297	3	297	韦锁贵	3	1	59	23	29	0	0	0	0			0	1	2
298	3	298	张凡玲	3	2	62	6	20	0	0	0	0			0	1	1
299	3														0	1	1
300	3	300	封俊萍	3	2	58	3	19	0	0	0	0			0	1	1
301	3	301	邓春娥	3	2	44	2		0	0	0	0			0	1	1
302	3	302	阚全登	3	1		8	36	0	0	0	0			0	1	1
303	3	303	郑福旺	3	1		3	11	0	1	0	0			0	1	1
304	3	304	杨美仙	3	2		11	19	0	0	0	0			0	1	1
305	3	305	戴和妹	3	2		2	10	0	0	0	0			0	1	1
306	3	306	殷和凤	3	2	49	3	18	2	0	1	1	1b	1	1	1	1
307	3	307	潘锁召	3	1	62	113	122	2	0	1	1	1b	1	0	1	1
308	3	308	周冬青	3	2	45	2	16	0	0	0	0			0	1	1
309	3	309	徐六梅	3	2	50	21	43	2	0	1	1	1b	1	1	1	1
310	3	310	余/佘志	3	2	61	2	13	0	0	0	0			0	1	1
311	3	311	郦白青	3	2	47	5	19	2	0	1	1	1与1b混	1	0	1	1
312	3	312	丁根娣	3	2	66	4	21	1	0	1	0			0	1	1
313	3	313	曹木英	3	2	56	4	18	0	0	0	0			0	1	1
314	3	314	王银花	3	2	57	6	16	0	0	0	0			0	1	1
315	3	315	张红英	3	2	60	3	24	0	0	0	0			0	Unknown	1
316	3	316	赵习连	3	1	46	19	28	1	0	1	0			0	1	1
317	3	317	杨红宝	3	1	64	4	19	0	0	0	0			0	1	1
318	3	318	潘来香	3	2	62	9	23	0	0	0	0			0	1	1
319	3	319	王腊英	3	2	56	27	36	1	0	1	0			0	1	1
320	3	320	谭福兰	3	2		16	57	2	0	1	1	1b	1	0	1	1
321	3	321	谭冬青	3	2	44	6	18	0	0	0	0			0	1	1
322	3	322	胡雷英	3	2	54	7	20	0	0	0	0			0	1	1
323	3	323	张连青	3	2	67	14	24	0	0	0	0			0	1	1
324	3	324	陈金才	3	1	57	1	17	0	0	0	0			0	1	1
325	3	325	韦友善	3	1	60	36	59	0	0	0	0			0	1	1
326	3	326	耿东召	3	1	70	38	42	2	0	1	1	1b	1	0	1	1
327	3	327	郁（郦）	3	1	74	100	116	2	0	1	1	?		0	1	1
328	3	328	刘小英	3	2	44	3	9	2	0	1	1	1b	1	0	1	1
329	3	329	郦冬仙	3	2	42	38	22	2	0	1	1	?		0	1	1
330	3	330	朱正美	3	2	58	4	16	0	0	0	0			0	1	1
331	3	331	谭亚美	3	2	50	3	20	0	0	0	0			0	1	1
332	3	332	蔡荣召	3	2	72	30	69	0	0	0	0			0	1	1
333	3	333	韦明明	3	2	65	4	18	0	0	0	0			0	1	1
334	3	334	韦月荣	3	2		22	82	2	0	1	1	?		0	1	1
335	3	335	贡小召	3	1	42	11	33	0	0	0	0			0	1	1
336	3	336	贺秀兰	3	2	62	11	33	0	0	0	0			0	1	1
337	3	337	郦腊娣	3	2	58	21	44	0	0	0	0			0	1	1
338	3	338	朱敖君（	3	1	69	27	86	2	0	1	1	1b	1	0	1	1
339	3	339	张西荣	3	1	66	2	26	0	0	0	0			0	1	1
340	3	340	张金花	3	2	52	4		0	0	0	0			0	1	1
341	3	341	贡锁平	3	1	50	11	42	0	0	0	0			0	1	1
342	3	342	韦树鸡	3	2	70	5	12	0	0	0	0			0	1	1
343	3	343	余月仙	3	2	58	10	47	0	0	0	0			0	1	1
344	3	344	杨金梅	3	2	45	13	42	2	0	1	1	1b	1	0	1	1
345	3	345	张二保	3	2	62	3	14	0	0	0	0			0	2	1
346	3	346	谭腊梅	3	2	59	3	27	0	0	0	0			0	1	1
347	3	347	张洪军	3	1	35	8	20	0	0	0	0			0	1	1
348	3	348	张志梅	3	2	50	2	21	0	0	0	0			0	1	1
349	3	349	徐小梅	3	2	59	3	31	0	0	0	0			0	1	1
350	3	350	高竹珍	3	2	54	9	32	0	0	0	0			0	1	1
351	3	351	张荣英	3	2	45	2	12	0	0	0	0			0	1	1
352	3	352	邓双川	3	1	56	13	33	2	0	1	1	?		0	1	1
353	3	353	周白芳	3	1	53	14	25	0	0	0	0			0	1	1
354	3	354	韦国美	3	2		3	24	0	0	0	0			0	1	1
355	3	355	潘莲英	3	2	59	0	13	0	0	0	0			0	1	1
356	3	356	贡玲美	3	2	67	4	17	0	0	0	0			0	1	1
357	3	357	韦凡娣	3	2	61	8	28	0	0	0	0			0	2	1
358	3	358	韦罗俊	3	1	49	17	28	2	0	1	1	1b	1	0	1	1
359	3	359	张腊英	3	2	55	4	16	2	0	1	1	1b	1	0	1	1
360	3	360	耿志梗（	3	2	55	16	25	0	0	0	0			0	1	1
361	3	361	宋洪美	3	2	54	47	53	2	0	1	1	1b	1	0	1	1
362	3	362	谭富（客	3	2	62	7	34	0	0	0	0			0	1	1
363	3	363	严（韦）	3	2	42	2	15	0	0	0	0			0	1	1
364	3	364	汪林风	3	2	62	14	28	0	0	0	0			0	1	1
365	3	365	韦须通	3	1	57	2	18	0	0	0	0			0	1	1
366	3	366	韦福海	3	1	72	7	35	0	0	0	0			0	1	1
367	3	367	谭梅仙	3	2	55	23	29	2	0	1	1	1b/3型	2	0	1	1
368	3	368	倪正娣	3	2	64	52	67	2	0	1	1	1b	1	0	1	1
369	3	369	郑良川	3	1	47	3	12	0	0	0	0			0	1	1
370	3	370	郦业芳	3	1	57	2	21	2	0	1	1	1b	1	0	1	1
371	3	371	潘炳龙	3	1	51	22	19	0	0	0	0			0	1	1
372	3	372	凌友仙	3	2	57	2	20	0	0	0	0			0	1	1
373	3	373	姜玲娣	3	2	73	38	42	0	0	0	0			0	1	1
374	3	374	丁金秀	3	2		4	16	0	0	0	0			0	1	1
375	3	375	韦玲花	3	2	55	5	21	0	0	0	0	1b		0	1	1
376	3	376	张国英	3	2		10	30	2	0	1	1	1b	1	0	1	1
377	3	377	张彩仙	3	2	55	300	303	2	0	1	1			0	1	1
378	3	378	韦红（仁	3	2	57	17	36	2	0	1	1	1b	1	0	1	1
379	3	379	谭友英	3	2	50	7	21	0	0	0	0			0	1	1
380	3	380	余九英	3	2		30	89	2	0	1	1	1b	1	0	1	1
381	3	381	王金华	3	2	54	14	51	2	0	1	1	1b/2型	2	0	1	1
382	3	382	袁四英	3	2	60	18	28	2	0	1	1	1b	1	0	1	1
383	3	383	邓金珠	3	2	43	2	17	0	0	0	0			0	1	1
384	3	384	张锁英	3	2	50	3	15	0	0	0	0			0	1	1
385	3	385	张大妹	3	2	60	6	16	0	0	0	0			0	1	1
386	3	386	赵士英	3	2	60	2	11	0	0	0	0			0	1	1
387	3	387	郦和芳	3	2		4	18	0	0	0	0			0	1	1
388	3	388	郦林花	3	2		13	34	2	0	1	1	1b	1	0	1	1
389	3	389	谭秀珍	3	2	40	2	18	0	0	0	0			0	1	1
390	3	390	赵凡枝	3	2	57	16	40	0	0	0	0			0	1	1
391	3	391	黄粉娣	3	2	47	3	44	2	0	1	1	1b	1	0	1	1
392	3	392	张息苟	3	1	58	80	87	2	0	1	1	1b	1	0	1	1
393	3	393	刘网夫	3	1	50	27	46	2	0	1	1	1b	1	0	1	1
394	3	394	凌六英	3	2	52	31	30	2	0	1	1	1b?	1	0	1	1
395	3	395	朱一华	3	2	54	8	45	2	0	1	1	1b	1	0	1	1
396	3	396	王梅青	3	2	75	6	17	0	0	0	0			0	1	1
397	3	397	张明娣	3	2		71	156	2	0	1	1	1b	1	0	1	1
398	3	398	杨年梅	3	2		5	18	2	0	1	1	1b	1	0	1	1
399	3	399	刘召英	3	2	62	3	28	2	0	1	1	1b	1	0	1	1
400	3	400	韦须川	3	1	50	10	71	0	0	0	0			0	1	1
401	3	401	谭玲娣	3	2	65	4	32	0	0	0	0			0	1	1
402	3	402	荆双青	3	2	73	3	15	0	0	0	0			0	1	1
403	3	403	王荣美	3	2	64	5	24	2	0	1	1	1b	1	0	1	1
404	3	404	欧阳阿娣	3	2	69	17	34	0	0	0	0			0	1	1
405	3	405	吴晓梅	3	2	49	4	13	0	0	0	0			0	1	1
406	3	406	张友娥	3	2	48	26	33	2	0	1	1	1b	1	0	1	1
407	3	407	耿荣梅	3	2	50	3	22	0	1	0	0			0	1	1
408	3	408	徐正青	3	2	57	2	17	0	0	0	0			0	1	1
409	3	409	刘玉凤	3	1	41	3	12	0	0	0	0			0	1	1
410	3	410	刘成梅	3	2	57	3	13	2	0	1	1	1b	1	0	1	1
411	3	411	凌白美	3	2	56	4	25	0	0	0	0			0	1	1
412	3	412	潘书仙	3	2	62	2	14	0	0	0	0			0	1	1
413	3	413	石蜡梅	3	2	54	57	67	2	0	1	1	1b	1	0	1	1
414	3	414	贡月庚	3	1	68	4	16	0	0	0	0			0	1	1
415	3	415	王同仙	3	2	55	5	14	0	0	0	0			0	1	1
416	3	416	韦元法	3	1		5	19	0	1	0	0			0	1	1
417	3	417	张兰娣	3	2	47	6	19	2	0	1	1	1型	1	0	1	1
418	3	418	徐桂花	3	2	50	7	21	0	0	0	0			0	1	1
419	3	419	郦建平	3	1	45	23	33	0	0	0	0			0	1	1
420	3	420	谭才秀	3	1	42	3	9	0	0	0	0			0	1	1
421	3	421	邓冬妹	3	2	53	1	19	0	0	0	0			0	1	1
422	3	422	张志鹏	3	1	48	8	17	2	0	1	1	1b	1	Unknown	1	2
423	3	423	耿锁珍	3	2	62	32	61	2	0	1	1	1b	1	0	1	1
424	3	424	张二青	3	1		31	57	2	0	1	1	1b	1	0	1	1
425	3	425	王同梅	3	2	55	1	16	0	0	0	0			0	1	1
426	3	426	韦银仙	3	2	55	14	53	2	0	1	1	1b	1	0	1	1
427	3	427	马志凤	3	2		2	23	0	0	0	0			0	1	1
428	3	428	张如敖	3	2	60	21	64	2	0	1	1	1型	1	0	1	1
429	3	429	贺杏娣	3	2	64	26	50	0	0	0	0			0	1	1
430	3	430	蒋荣	3	1		3	29	0	0	0	0			0	1	1
431	3	431	陈玲娣	3	2	59	8	32	2	0	1	1	1b	1	0	1	1
432	3	432	胡息山	3	1		20	24	0	0	0	0			0	Unknown	1
433	3	433	闵锁川	3	1	60	44	63	1	0	1	0			0	1	1
434	3	434	黄习青	3	2	46	22	46	2	0	1	1	1b	1	0	1	1
435	3	435	殷分青	3	2	59	107	132	2	0	1	1	1b	1	0	1	1
436	3	436	王连生	3	2	55	21	37	2	0	1	1	1b	1	0	1	1
437	3	437	刘腊梅	3	2	55	15	46	2	0	1	1	1b	1	0	1	1
438	3	438	顾梦琴	3	2	50	6	14	0	0	0	0			0	1	1
439	3	439	韦凡青	3	1		8	24	0	0	0	0			0	1	1
440	3	440	蒋玲娣	3	2	62	13	63	2	0	1	1	1b	1	0	1	1
441	3	441	吴书贵	3	1	67	33	40	2	0	1	1	1b	1	0	1	1
442	3	442	夏锁妹	3	2	59	5	19	0	0	0	0			0	1	1
443	3	443	谭金兰	3	2		8	27	0	0	0	0			0	1	1
444	3	444	潘二花	3	2	52	18	38	2	0	1	1	1b	1	0	1	1
445	3	445	刘召青	3	2	61	8	28	0	0	0	0			0	1	1
446	3	446	谭友娣	3	2		3	14	2	0	1	1	1b	1	0	1	1
447	3	447	谭四二	3	1	55	1	17	0	0	0	0			0	1	1
448	3	448	蒋和青	3	2	47	32	34	2	0	1	1	1b	1	0	1	1
449	3	449	王连娣	3	2	55	1	17	2	0	1	1	1b	1	0	1	1
450	3	450	纪夫青	3	2	62	3	24	0	0	0	0			0	1	1
451	3	451	吴梅芳	3	2		3	29	0	0	0	0			0	1	1
452	3	452	杨生妹	3	2	58	10	22	0	0	0	0			0	1	1
453	3	453	次更娣（	3	2		3	30	0	0	0	0			0	0	2
454	3	454	蒋明英	3	2	64	20	26	1	0	1	0			0	1	1
455	3	455	邓书生	3	1		13	23	0	0	0	0			0	1	1
456	3	456	汪志祥	3	1	66	131	253	2	0	1	1	1b	1	0	1	1
457	3	457	闵新生	3	1	60	4	20	0	0	0	0			0	1	1
458	3	458	黄忠荣	3	1		36	56	0	1	0	0			2	Unknown	1
459	3	459	马夕青	3	2	57	99	137	2	0	1	1	1b	1	0	1	1
460	3	460	姚莲萍	3	1	45	17	57	2	0	1	1	1b	1	0	1	1
461	3	461	包全（金	3	2	49	4	20	2	0	1	1	1b	1	0	1	1
462	3	462	蒋月仙	3	2	52	123	198	2	0	1	1	1b	1	0	1	1
463	3	463	殷秀梅	3	2		39	55	2	0	1	1	1b	1	0	1	1
464	3	464	史书仙	3	2	56	3	25	2	0	1	1	1b	1	0	1	1
465	3	465	黄爱娣	3	2			18	0	0	0	0			0	1	1
466	3	466	韦兰英	3	2	64	3	18	0	0	0	0			0	1	1
467	3	467	谭玲娣	3	2		18	50	2	0	1	1	1b	1	0	1	1
468	3	468	景伯连	3	1	72	23	30	2	0	1	1	1b	1	0	1	1
469	3	469	陈国平	3	1	50	50	89	2	0	1	1	1b	1	0	1	1
470	3	470	束夫英	3	2	50	8	16	0	1	0	0			0	1	1
471	3	471	郦仙花	3	2	49	13	29	2	0	1	1	1b	1	0	1	1
472	3	472	耿小芬	3	2	64	4	32	1	0	1	0			0	1	1
473	3	473	张白英	3	2	66	21	36	2	0	1	1	1b	1	0	1	1
474	3	474	蔡春兰	3	2	59	5	18	0	0	0	0			0	1	1
475	3	475	蒋辉花	3	2	42	20	32	2	0	1	1	1b	1	0	1	1
476	3	476	黄三花	3	2	57	9	16	0	0	0	0			1	1	1
477	3	477	胡杨坚	3	2	49	11	24	0	0	0	0			0	1	1
478	3	478	韦爱花	3	2	43	11	19	0	0	0	0			0	1	1
479	3	479	王和平	3	1	55	12	32	0	0	0	0			1	1	1
480	3	480	陈分留	3	1	50	8	21	0	0	0	0			1	1	1
481	3	481	周春梅	3	2	62	6	33	0	0	0	0			0	1	1
482	3	482	陈志英	3	2	69	13	43	1	0	1	0			0	1	1
483	3	483	张夫川	3	1	55	30	56	2	0	1	1	1b	1	0	1	1
484	3	484	陈荣娥	3	2	50	121	158	2	0	1	1	1b	1	0	1	1
485	3	485	夏小锁	3	1	45	54	45	2	0	1	1	1b	1	0	1	1
486	3	486	蒋夫青	3	2	55	9	32	2	0	1	1	1b	1	0	1	1
487	3	487	潘亚珍	3	2	44	3	13	0	0	0	0			0	1	1
488	3	488	王红珍	3	2	59	1	17	0	0	0	0			0	1	1
489	3	489	史美凤	3	2	56	3	15	0	0	0	0			0	1	1
490	3	490	杨杏元	3	2	66	26	36	1	0	1	0			0	1	1
491	3	491	范敖西	3	2	71	6	22	0	0	0	0			0	1	1
492	3	492	王月红	3	2	60	1	18	0	0	0	0			0	1	1
493	3	493	贡春英	3	2	66	3	21	0	0	0	0			0	1	1
494	3	494	査志新	3	1		2	22	0	0	0	0			0	0	1
495	3	495	郦息青	3	2	53	6	14	0	0	0	0			1	2	1
496	3	496	潘旭凤	3	2	44	6	15	0	0	0	0			1	0	2
497	3	497	徐扣木	3	1	51	5	11	0	0	0	0			1	0	0
498	3	498	刘继连	3	1		3	16	0	0	0	0			1	2	1
499	3	499	杨锡军	3	1		19	24	0	0	0	0			0	1	1
500	3	500	张锁凤	3	2	59	18	35	0	0	0	0			1	0	1
501	3	501	赵正芳	3	1	57	10	29	0	0	0	0			0	0	1
502	3	502	贡木林	3	1	50	3	15	0	0	0	0			0	0	0
503	3	503	刁金秀	3	2	39	12	22	0	0	0	0			1	Unknown	1
504	3	504	蔡正青	3	1		10	26	2	0	1	1	1b	1	1	2	0
505	3	505	郦冬青	3	2	67	5	17	0	0	0	0			0	2	1
506	3	506	赵友法	3	1	60	5	14	0	0	0	0			1	0	1
507	3	507	李习连	3	1	44	12	21	0	0	0	0			1	0	0
508	3	508	韦祝英	3	2	54	6	26	0	0	0	0			2	0	0
509	3	509	耿凤娣	3	2		17	37	2	0	1	1	1b	1	1	0	1
510	3	510	光翠英	3	2	47	1	18	0	0	0	0			0	0	1
511	3	511	欧阳息珍	3	2	65	3	16	0	0	0	0			0	0	2
512	3	512	贡红妹	3	2	50	5	14	0	1	0	0			1	0	1
513	3	513	鞠方浩	3	1	59	10	22	0	0	0	0			0	0	2
514	3	514	吴冬兰	3	2	44	3	15	0	0	0	0			0	0	0
515	3	515	王小南	3	1	60	1	22	0	0	0	0			2	0	0
516	3	516	夏锁娣	3	2	61	2	21	0	0	0	0			1	0	0
517	3	517	余玉华	3	2		2	17	0	0	0	0			0	0	1
518	3	518	张三花	3	2	44	6	18	0	0	0	0			1	2	2
519	3	519	魏腊青	3	2	50	2	24	0	0	0	0			0	1	1
520	3	520	李秀美	3	2	53	5	16	2	0	1	1	?		2	0	0
521	3	521	史小凤	3	2		2	16	0	0	0	0			2	0	1
522	3	522	蒋志梅	3	2	43	4	10	0	0	0	0			0	1	1
523	3	523	蒋新梅	3	2	49	3	13	0	0	0	0			0	1	1
524	3	524	韦忠英	3	2	44	6	11	1	0	1	0			0	1	1
525	3	525	郦金芳	3	1	64	11	20	2	0	1	1	1b	1	0	1	1
526	3	526	徐留珍	3	2		13	35	0	1	0	0			0	1	1
527	3	527	冯国来	3	2	50	4	18	0	0	0	0			0	1	1
528	3	528	陈来（素	3	2	62	15	46	2	0	1	1	1型	1	0	1	1
529	3	529	尹兰花	3	2	46	21	31	2	0	1	1	1b?	1	0	1	1
530	3	530	陆鞋仙	3	2	58	4	16	0	0	0	0			0	1	1
531	3	531	凌翠娣	3	2	50	2	8	0	0	0	0			0	1	1
532	3	532	刘玲梅	3	2		10	21	0	0	0	0			0	1	1
533	3	533	张学英	3	2	59	56	67	2	0	1	1	1b	1	0	1	1
534	3	534	张菊花	3	2		7	19	0	0	0	0			0	1	1
535	3	535	高书梅	3	2	46	5	21	2	0	1	1	1b	1	0	1	1
536	3	536	景和连	3	1	50	5		2	0	1	1	1b	1	0	1	1
537	3	537	韦月兰	3	2	54	2	28	0	0	0	0			0	1	1
538	3	538	谭学军	3	1	39	14	27	2	0	1	1	1b	1	0	1	1
539	3	539	张慧珍	3	2	65	32	48	2	0	1	1	1b	1	0	1	1
540	3	540	蒋福成	3	1	63	24	32	2	0	1	1	1b	1	0	2	2
541	3	541	张和英	3	2	49	85	61	2	0	1	1	1b	1	0	1	1
542	3	542	汤元泰	3	1	62	8	18	0	0	0	0			1	0	2
543	3	543	郦小仙	3	2		1	17	0	0	0	0			Unknown	1	1
544	3	544	张美芳	3	2	61	11	25	1	0	1	0			0	0	0
545	3	545	唐三妹	3	2	78	3	16	0	0	0	0			0	0	1
546	3	546	杨惠青	3	1		1	17	0	0	0	0			0	0	2
547	3	547	耿洪锁	3	1		43	49	2	0	1	1	1b	1	1	0	1
548	3	548	唐红梅	3	2	77	98	180	2	0	1	1	1型	1	0	1	1
549	3	549	王红英	3	2		4	20	0	0	0	0			0	1	1
550	3	550	王冬来	3	1	51	7	15	0	1	0	0			0	0	0
551	3	551	徐根英	3	2	50	13	25	2	0	1	1	1b	1	0	1	1
552	3	552	潘留德	3	1	58	29	114	2	0	1	1	1b	1	2	Unknown	Unknown
553	3	553	孟红玉	3	2	58	3	16	0	0	0	0			1	0	2
554	3	554	李正英	3	2	50	8	16	0	0	0	0			0	0	0
555	3	555	帅秀芳	3	2		2	21	0	0	0	0			0	0	2
556	3	556	张冈（网	3	2	52	10	15	2	0	1	1	1b	1	0	1	1
557	3	557	魏秋梅	3	2	43	1	8	0	0	0	0			0	0	2
558	3	558	魏玉庭	3	1	63	108	201	2	0	1	1	1b	1	0	0	1
559	3	559	赵友才	3	1	55	14	27	0	0	0	0			2	0	1
560	3	560	贡锁凤	3	2	56	4	24	2	1	1	1	1b	1	2	2	1
561	3	561	耿九凤	3	2	41	8	12	0	0	0	0			0	0	1
562	3	562	唐夕英	3	2	44	3	8	0	0	0	0			0	0	1
563	3	563	邓月华	3	2	48	6	13	0	0	0	0			1	Unknown	0
564	3	564	包玲	3	2		6	18	2	0	1	1			1	1	1
565	3	565	陈连生	3	1	57	1	16	0	0	0	0			1	0	2
566	3	566	蒋美玲	3	2	59	5	9	0	0	0	0			1	0	2
567	3	567	张国华	3	2	47	5	10	2	0	1	1	1b	1	0	0	1
568	3	568	李梦英	3	2		2	34	1	0	1	0			0	0	0
569	3	569	王富英	3	2	50	1	28	2	0	1	1			0	1	1
570	3	570	李（季）	3	2	66	21	37	2	0	1	1			0	1	1
571	3	571	张明	3	1		1	12	0	0	0	0			1	2	0
572	3	572	束（蔡）	3	2	40	2	12	0	1	0	0			0	1	1
573	3	573	谭明胜	3	1		9	11	0	0	0	0			2	0	1
574	3	574	无名氏1	3	1		11	13	0	0	0	0			1	1	1
575	3	575	贡和照	3	1	49	6	9	0	0	0	0			1	0	2
576	3	576	陈琳青	3	1	55	4	14	0	0	0	0			1	1	2
584	3	584	王蓓英	3	2	55	27	28	2		1	1	1b，2混合		0	0	Unknown
585	3	585	開明娣	3	2	62	19	27	0		0	0			0	1	1
586	3	586	张芸兰	3	2	72	17	29	0		0	0			1	0	Unknown
587	3	587	曹小华	3	2	43	17	21	0		0	0			0	0	1
588	3	588	唐龙英	3	2	64	33	35	1		1	0			1	0	Unknown
589	3	589	袁和娣	3	2	49	25	23	0		0	0			0	0	1
590	3	590	沈丛美	3	2	50	19	21	0		0	0			2	0	0
591	3	591	董顺喜	3	1	59	44	44	2		1	1	1b		0	0	Unknown
592	3	592	朱正华	3	2	49	21	18	2		1	1			Negative	2	2
593	3	593	王平珍	3	1	60	86	71	2		1	1	1b，3混合		0	1	0
594	3	594	徐正海	3	1	61	26	28	0		0	0			2	0	0
595	3	595	董晓芳	3	2	45	14	19	1		1	0			0	1	1
596	3	596	冯照灯	3	1	57	36	33	2		1	1	1b		1	0	1
597	3	597	陶小珍	3	2	58	74	76	2		1	1	1a		1	0	0
598	3	598	冯玉青	3	2	67	27	27	0		0	0			0	0	1
599	3	599	董照清	3	1	51	33	28	0		0	0			1	0	0
600	3	600	左和花	3	2	48	18	21	2		1	1	1b		0	0	1
601	3	601	徐德顺	3	1	66	18	23	0		0	0			0	0	0
602	3	602	张云娣	3	2	56	42	38	2		1	1	1b		2	0	0
603	3	603	郦虎宝	3	1	62	31	35	2		1	1	1b		0	0	1
604	3	604	俞腊梅	3	2	40	20	19	0		0	0			1	0	0
605	3	605	吴志风	3	2	50	34	39	0		0	0			0	0	0
606	3	606	冯华生	3	1	66	18	26	0		0	0			0	0	0
607	3	607	干士霞	3	2	57	27	27	2		1	1	1b		0	0	0
608	3	608	冷桂珍	3	2	60	49	56	2		1	1	1b		0	0	0
609	3	609	王春娣	3	2	69	16	22	0		0	0			2	0	0
610	3	610	唐龙英	3	2	73	44	36	2		1	1	1b		2	0	0
611	3	611	杨冬英	3	2	49	36	40	2		1	1	1b，3混合		2	0	0
612	3	612	袁另梅	3	2	63	15	17	0		0	0			0	0	1
613	3	613	董金梅	3	2	57	12	18	0		0	0			1	0	0
614	3	614	叶桂珍	3	2	49	26	23	0		0	0			1	0	0
615	3	615	华国兵	3	1	56	25	24	0		0	0			2	0	0
616	3	616	戴双兵	3	2	70	41	36	1		1	0			0	0	1
617	3	617	王建辉	3	2	47	18	20	0		0	0			0	0	0
618	3	618	王明苏	3	2	62	149	115	1		1	0	2,3,1b混合		0	0	1
619	3	619	潘小牛	3			98	80	2		1	1	1b		0	0	0
620	3	620	唐达珍	3	2	58	27	34	0		0	0			2	0	1
621	3	621	严连娣	3	2	64	23	25	1		1	0			1	0	1
622	3	622	李贝娣	3	2	61	16	18	0		0	0			0	0	0
623	3	623	付万珍	3	2	65	19	24	0		0	0			0	0	0
624	3	624	赵志英	3	2	44	47	41	2		1	1	2,3,1b混合		1	0	0
625	3	625	严财银	3	1	73	20	23	0		0	0			0	0	1
626	3	626	汪九娣	3	2	68	31	28	2		1	1	1b，3混合		1	0	0
627	3	627	孙小凤	3	2	46	22	24	0		0	0			1	0	0
628	3	628	胡小梅	3	2	54	26	29	1		1	0			0	0	1
629	3	629	孙雪珍	3	2	62	27	32	0		0	0			2	0	0
630	3	630	王凤龙	3	2	69	23	29	0		0	0			2	0	0
631	3	631	朱秀英	3	2	67	44	39	1		1	0			Negative	0	0
632	3	632	王树保	3	1	48	21	21	0		0	0			1	0	0
633	3	633	沈小凤	3	2	60	62	53	1		1	0	1b		0	0	0
634	3	634	王云龙	3	1	61	50	44	0		0	0			0	0	1
635	3	635	华和娣	3	2	62	33	32	1		1	0			0	0	1
636	3	636	岳巧英	3	2	62	36	46	0		0	0			1	0	1
637	3	637	冯方余	3	1	65	50	45	2		1	1	1b		1	0	0
638	3	638	杨凤珍	3	2	69	45	37	2		1	1	1b		1	0	0
639	3	639	姚小冬	3	1	58	40	38	2		1	1	1b		0	0	0
640	3	640	董秀芳	3	2	57	31	27	1		1	0	1b		0	0	1
641	3	641	陈月红	3	2	45	17	21	2		1	1	1a,3混合		0	0	1
642	3	642	潘红青	3	2	49	65	55	1		1	0			1	0	0
643	3	643	胡光兰	3	2	67	178	152	2		1	1	1b，3混合		1	0	0
644	3	644	焦荣英	3	2	62	52	51	2		1	1	1a		1	0	0
645	3	645	杨凤珍	3	2	62	201	141	1		1	0			1	0	0
646	3	646	杭茂芳	3	2	50	9	20	0		0	0			2	0	0
647	3	647	陈腊青	3	2	50	68	35	1		1	0	1b		1	0	1
648	3	648	周连梅	3	2	53	14	17	0		0	0			0	0	0
649	3	649	汪白娣	3	2	67	94	145	2		1	1	2		0	0	1
650	3	650	陈真娣	3	2	61	36	36	1		1	0			0	0	1
651	3	651	王素珍	3	2	57	26	28	0		0	0			0	0	0
652	3	652	赵梅香	3	2	61	15	18	0		0	0			1	0	0
653	3	653	朱成梅	3	2	49	14	21	2		1	1	1b，3混合		0	0	0
654	3	654	王白华	3	2	44	15	16	0		0	0			0	0	0
655	3	655	梅素玲	3	2	65	32	32	0		0	0			1	0	0
656	3	656	李四兰	3	2	65	22	26	0		0	0			2	0	0
657	3	657	魏月琴	3	2	50	17	22	0		0	0			0	0	1
658	3	658	潘大龙	3	2	61	23	24	0		0	0			1	0	Unknown
659	3	659	严小英	3	2	57	45	44	1		1	0			0	0	0
660	3	660	胡腊牛	3	2	64	19	24	0		0	0			0	0	1
661	3	661	汪玉珍	3	2	50	16	20	0		0	0			0	0	0
662	3	662	赵小青	3	2	58	21	28	2		1	1	1a		1	0	1
[truncated: 1,937 more rows]

## Sheet: treatment crowd
ID	name	note	age	sex	genotype	rs3824456	rs10813831	rs10738889	viral load	baseline	logRNA	RVR	EVR	SVR1		ALT	AST	TP	ALB	WBC	PLT	HGB	AFP	GLU	T3	T4	TSH	Hb	Hb1	TC	platelets
1	杨正和		67	1		1	0	1	2410000	2410000	6.38202	0	1	1	1	137	72	82.2	39.9	3.96	80	134	5.14	10.71	1.47	135.7	5.17	140	0	3.78	89
2	王林娣		52	2		1	0	2	36800	36800	4.56585	0	0	0	0	44	40	87.8	45.9	4.95	222	145	8.11	5.58	1.49	122.5	2.46	115	0	4.25	335
3	巫英儿		59	2		1	0	0	3380000	3380000	6.52892	1	1	1	1	69	56	66.7	35.2	6.33	88	142	5.93	5.31	10	225	2.19	130	0	3.71	74
4	魏六英		58	2		0	0	0	6540000	6540000	6.81558	0	1	1	1	26	25	71.2	42.2	3.35	100	131	7.37	4.7	1.35	118.3	3.26	122	0	5.14	77
5	陈素琴		47	2		1	2	Unknown	142000	142000	5.15229	0	1	1	1	49	39	84.8	48.2	3.48	56.4	130	6.15	7.21	1.66	140.2	2.96	128	0	3.69	66
6	李章娣		57	2		Unknown	Unknown	1	3280000	3280000	6.51587	1	1	1	1	58	48	73.2	42.3	3.5	74	127	3.7	6.24	1.37	136.9	2.73	120	0	4.68	80
7	赵小青		41	2		0	0	0	1940000	1940000	6.2878	1	1	1	1	152	124	88.2	47.8	3.76	147	115	2.15	5.9	0.95	127.1	1.09	110	0	4.14	177
8	尹正娣		55	2	1a	1	Unknown	0	3830000	3830000	6.5832	1	1	1	1	99	46	74.7	44.2	5.66	206	132	2.99	5.75	1.47	124.4	5.66	132	0	4.78	206
9	吴玉梅		46	2	1a	1	0	0	3520000	3520000	6.54654	0	0	0	0	182	163	79.9	39.8	5.11	74	121	43.67	5.8	1.61	131.9	3.54	131	0	3.29	69
10	朱来娣		39	2	1a	1	0	2	2410000	2410000	6.38202	N/A	1	N/A	1	90	48	78	45.4	5.1	130	129	1.98	4.86	1.25	103.8	1.37	134	0	4.17	215
11	吴梅香		58	2	1a	0	0	Unknown	575000	575000	5.75967	N/A	1	1		46	53	68.9	39.5	6.37	56	141	3.82	4.63
12	谭桂冬		52	2		1	0	0	74900	74900	4.87448	1	1	1	1	65	68	86.5	43.1	3.19	39	119	3.34	6.15	1.44	157.3	1.57	132	0	4.56	188
13	张桃美		57	2		0	2	1	2180000	2180000	6.33846	1	1	1	1	105	91	73.7	42.9	5	146	128	2.85	6.41	1.65	167	6.04	128	0	3.86	146
14	赵雪芳		52	2		1	0	1	756000	756000	5.87852	0	1	0	0	29	20	91.3	46	5.83	213	102	1.99	7.75	1.46	122.7	2.52	102	1	3.24	213
15	高冬云		59	2		0	2	2	6520000	6520000	6.81425	1	1	1	1	66	31.6	69.5	42.5	4.3	138	125	6.11	5.28	1.59	120.9	16.28	125	0	5.47	138
16	魏月青		55	2	1a	1	0	2	156000	156000	5.19312	1	1	1	1	130	215	83.9	45.3	7.43	137	142	30.05	6.46	2.41	129.6	4.26	128	0	3.37	88
17	朱财保		54	1		1	0	1	366000	366000	5.56348	1	1	1	1	127	95	81.9	43.2	5.44	130	139		11.07	1.43	111.1	3.22	121	0	4.03	148
18	魏小锁		46	1	1a	0	0	2	124000000	124000000	8.09342	1	1	1	1	44	34	83.5	42.6	3.81	150	160	1.14	5.93	2.04	125	4.95	125	0	2.6	182
19	郑海芳		43	1	1a	1	0	0	246000	246000	5.39094	0	0	0	0	136	77	77.8	41.4	4.06	87	146	25.14	5.7	1.73	125.4	2.89	120	0	3.06	110
20	巫和英		59	2	1a	1	0	1	8910	8910	3.94988	0	0	0	0	18	29	88	42.6	4.52	137	81	2.2	8.36	1.44	126.1	0.01	116	0	3.87	174
21	许滨蓉		50	2	1a	1	0	2	6910000	6910000	6.83948	0	1	1	1	59	48	80.7	44.2	9.07	261	138	1.78	6.51	1.52	143.3	2.01	126	0	4.398	238
22	朱阳珍	失访	55	2		0	0	0	1430000	1430000	6.15534	0	N/A	0	0	64	43	72.2	52.1	4.5	83	150	6.71	6.74	1.93	160.8	2.98	150	0	3.65	83
23	许秀伟		39	2	1a	0	0	1	1270000	1270000	6.1038	1	1	1	1	41	36	85.5	47.5	3.82	109	132	1.16	5.49	1.72	137.3	6.52	116	0	4	115
24	许如珍		58	2	1a	0	0	0	133000	133000	5.12385	0	0	0	0	28	39	81.7	38.5	2.56	58	106	3.47	6.72	1.04	65.42	4.38	106	1	3.19	58
25	柳文霞		42	2		0	0	1	4730000	4730000	6.67486	1	1	1	1	103	58	77.3	44.9	3.76	117	137	2.56	4.68	1.53	145.3	1.31	119	0	3.2	109
26	邰光华		62	1	1a	0	0	0	14000000	14000000	7.14613	1	N/A	1	1	41	34	77.5	47.6	5.25	177	143		5.68	1.16	62.58	10.31	143	0	3.21	177
27	殷广礼		50	1		1	2	1	1860000	1860000	6.26951	0	0	0	0	55	31	79.6	45.8	5.61	153	137	2.29	6.03	1.94	122.5	2.79	159	0	3.75	155.4
28	徐德来		51	1	1a	0	0	1	31200	31200	4.49415	1	1	1	1	225	84	70.3	43.6	4.01	106	170	4.35	4.82	1.37	127.9	0.96	170	1	3.32	106
29	姬明兰		45	2	1a	0	0	1	1080000	1080000	6.03342	0	0	0	0	78	63	81.1	43.5	3.54	74	136	2.08	6.44	1.85	91.64	6.11	121	0	2.57	79
30	张元春		55	1	1a	0	0	0	7810000	7810000	6.89265	1	1	1	1	17	21	80.1	50.2	6.66	208	151	2.13	4.4	1.68	163	1.04	151	0	4.1	208
31	陈锡君		50	2		0	0	0	29600000	29600000	7.47129	0	1	1	1	70	48	80.7	48.4	4.65	120	131	5.78	5.48	1.32	152.3	4.71	115	0	4.43	138
32	陈桂红		45	2		2	0	2	38000000	38000000	7.57978	0	0	0	0	129	67	77.8	43.6	3.37	214	147	<0.605	6.2	1.88	140.8	0.68	147	0	6.1	214
33	施永美		57	2		2	0	2	146000	146000	5.16435	1	1	1	1	180	86	85.8	47.5	5.37	181	132		5.55	0.63	97.11	1.45	132	0	4.46	181
34	范庆梅		59	2		0	0	1	3340000	3340000	6.52375	1	1	0	0	83	81	86.3	47.2	3.88	134	148	6.22	7.54	1.67	136.6	2.1	128	0	3.73	143
35	李小梅		48	2		1	0	1	13700000	13700000	7.13672	1	1	1	1	36	31	77.4	39.1	2.68	113	118	1.95	5.62	1.1	126.7	3.29	124	0	3.84	127
36	王山琴		45	2		1	0	1	1160000	1160000	6.06446	0	0	0	0	112	77	78.5	40.4	3.9	105	129	2.09	8.31	1.22	113.8	0.36	108	1	3.92	147
37	马香妹	失访	56	2	1a	0	0	0	2970000	2970000	6.47276	0	1	N/A	1	105	90	85.8	46.5	4.78	100	146	9.11	5.78	1.46	143.9	1.97	146	0	4.86	100.4
38	凌秀珍	失访	59	2	1a	0	0	1	10000000	10000000	7	N/A	N/A	N/A		148	96	76.4	33.4	4.11	163	132	10.2	5.05
39	唐扣林		55	1	1a	1	0	1	296000	296000	5.47129	1	0	0	0	67	103	89	33.3	3.43	61	143	4.57	6.49	1.41	122.9	1.7	147	0	3.88	46
40	雷金龙		51	1	1a	1	0	1	49100000	49100000	7.69108	1	1	1	1	119	73	83.7	42.6	5.6	114	156	4.64	4.99	1.5	161.1	0.83	156	0	3.61	114
41	任书梅		59	2		0	0	1	8040000	8040000	6.90526	1	1	1	1	32	30	73.7	39.9	3.17	99	118	1.74	4.92	1.24	103.4	2.55	118	0	4.02	99
42	郭志华		58	1	3	1	0	1	61900000	61900000	7.79169	0	0	0	0	117	86	70	38.1	3.32	55	151	36.19	5.4	1.75	136.3	2.11	151	0	4.29	55
43	王柏林		50	1	1a	0	1	1	1190000	1190000	6.07555	1	1	1	1	120	75	81.8	45.1	3.8	47	144	14.35	4.79	1.1	94.07	7.64	102	1	3.89	69
44	王忠泽	失访	63	1	1a	0	0	2	1830000	1830000	6.26245	1	N/A	1	1	13	17	67.7	31.8	5.42	155	120		5.21	1.03	72.74	11.33	120	0	4.52	155
45	王明芳		61	2	1a	0	0	0	1930000	1930000	6.28556	0	1	1	1	158	118	85.5	42.6	4.32	66.4	149	15.81	8.03	1.67	109.5	3.75	138	0	4.94	96
46	沙静		29	2	1a	2	0	1	2720000	2720000	6.43457	1	1	0	0	40	30	78.5	46.5	3.26	183	127	2.71	5.53	1.68	95.88	1.81	135	0	4.84	202
47	张培娣		48	2		0	0	0	93600	93600	4.97128	1	1	1	1	65	83	83.6	31.5	6.7	313	80	2.16	4.93	1.504	125.006	3.509	80	1	4.398	313
48	杨荣香		39	2	1a	1	0	1	490000	490000	5.6902	N/A	N/A	1		180	176	99.3	48	5.3	220	141		6.42
49	刘永香		54	2	1a	0	0	2	4580000	4580000	6.66087	1	1	0	0	95	67	75.2	42	6.07	124	144	6.98	5.38	1.55	116.2	2.6	163	1	4.03	122
50	吴小春		64	2	1a	1	0	2	3340000	3340000	6.52375	0	0	0	0	53	58	75	38.1	2.3	40	129	55.54	6.1	1.65	159.3	2.95	139	0	5.44	52
51	王小凤		59	2	1a	0	0	0	1630000	1630000	6.21219	0	0	0	0	56	52	80.3	42.9	7.9	126	139	3.04	6.1	1.55	142.5	3.57	139	0	3.43	126
52	赵继珍	失访	58	2	1a	0	0	2	752000	752000	5.87622	0	1	0	1	259	169	84.2	45.1	4.79	144	147	6	4.77	1.57	120.6	2.75	147	0	5.27	144
53	吴翠荣		57	2	1a	0	0	0	81200	81200	4.90956	1	1	1	1	58	53	83.1	41.3	4.24	93	115	8.1	5.9	1.08	35.49	100	114	0	4.61	112
54	严松英		51	2	3	0	0	0	2960000	2960000	6.47129	1	1	1	1	28	33	76.3	39.5	3.77	113	139	5.35	4.63	1.68	143.8	3.75	139	0	4.42	113
55	房忠华		43	2	1b	2	0	2	4540000	4540000	6.65706	1	1	1	1	20	25	82.3	47.6	6.15	181	139		5	1.13	141.1	1.8	125	0	5.55	149
56	肖连娣		58	2	1b	0	0	0	106000	106000	5.02531	1	1	1	1	13	18	72	41.4	3.37	193	135	3.12	4.99	1.28	124.3	1.83	128	0	4.48	197
57	朱小萍		46	2	1a	0	0	1	3110000	3110000	6.49276	1	1	1	1	31	27	66	36.6	6.36	205	120	2.3	5.25	2.02	159.2	5.68	120	0	3.45	205
58	赵建兰	留错样				1	0	0
59	夏启华		59	2	3	2	0	2	10400000	10400000	7.01703	1	1	1	1	86	68	79.4	42.9	2.92	74	150	3.36	6.55	1.16	85.04	3.05	138	0	3.59	74
60	孙竹珍		47	2	3	0	0	1	1610000	1610000	6.20683	1	1	1	1	29	30	78.1	43.1	9.31	114	138	0.66	5.05	1.49	162.1	1.14	137	0	3.14	124
61	成正友		52	1	1b	1	0	1	1430000	1430000	6.15534	1	N/A	1	1	32	32	78.1	43	3.9	100	158	1.28	5.17	1.44	119.1	1.91	153	0	3.24	76
62	张月兰		55	2	3	0	0	1	106000	106000	5.02531	1	1	1	1	38	33	76.5	36.5	3	87	127	9.5	8.45	1.26	160.4	3.85	123	0	3.17	85
63	姚三妹		59	2		1	0	1	1180000	1180000	6.07188	1	1	1	1	22	19	74.6	40.8	3.41	170	144	1.18	5.62	1.05	158.9	1.25	131	0	5.48	199
64	胡莲娣		51	2	1b	0	0	2	18000000	18000000	7.25527	1	1	0	0	89	52	74.7	41.7	3.33	98	106	6.47	7.51	1.18	168.1	2.96	127	0	3.65	85
65	黄年华		51	2	3	1	0	1	2890000	2890000	6.4609	0	1	1	1	87	42	89.2	45.4	3.31	146	136	5.84	5.62	1.14	111.2	3.04	147	0	3.07	197
66	孙菊香		50	2	3/1a	0	0	0	4060000	4060000	6.60853	1	1	0	1	30	28	78.9	45.1	1.82	105	118	1.82	4.74	1.1	137.9	1.55	128	0	5.28	67
67	许正筠	失访	41	2	1b	0	0	1	8500000	8500000	6.92942			N/A						3.48	118	151
68	闵玉荣		41	2		0	0	0	448000	448000	5.65128	1	1	1	1	54	34	89.2	47.3	1.82	127	124	1.99	6.4	1.92	134	1.61	125	0	4.2	180
69	陈学兵		53	1	3	0	0	0	24800	24800	4.39445	1	1	1	1	72	44	82.6	43.6	3.97	128	139	10.32	5.92	2.15	139	2.12	165	1	4.05	174
70	唐小凤		45	2		1	0	1	809000	809000	5.90795	1	1	1	1	23	26	72.4	39.9	7.6	186	154		5.09	1.54	138.1	1.18	115	0	2.95	232
71	王来英		48	2		0	0	0	50100	50100	4.69984	1	1	1	1	135	83	64.1	37.8	2.82	163	111	<0.605	4.69	1.29	104.5	3.15	111	0	4.28	163
72	吴银珍		56	2	1b	0	0	2	269000	269000	5.42975	1	1	1	1	58	63	73.3	40.8	2.8	72	128	1.11	4.75	1.44	106.4	7.57	128	0	3.05	72
73	刘小珍		49	2		Unknown	0	1	198000	198000	5.29667	1	1	N/A	1	91	60	83	42.1	4.42	97	137	22.06	7.66	1.78	165.1	3.58	137	0	3.8	97
74	薛庆梅		57	2	1b	0	0	1	506000	506000	5.70415	0	0	0	0	191	179	77.8	31	4.13	64	124		5.23	1.6	124.2	2.96	132	0	3.86	62
75	丁善秀		41	2	1b	0	0	0	7580000	7580000	6.87967	0	1	N/A	1	49	34	67.6	41	5.08	137	135	7.13	4.79	1.56	145.9	1.35	140	0	3.86	149
76	高永保		48	1	1b	2	0	1	1580000	1580000	6.19866	0	0	N/A	0	107	88	79.7	44.6	5.4	147	142	1.58	4.44	1.86	123.4	3.17	154	0	3.73	164
77	潘春香		44	2	3/1b	1	0	0	131000	131000	5.11727	0	0	N/A	0	21	19	75.7	41.7	3.98	123	106	1.21	4.96	1.02	129.4	1.83	106	1	3.25	126
78	姚白英		46	2	3/1b	0	0	1	221000	221000	5.34439	0	1	0	0	92	70	69.3	39.2	4.55	200	137	3.56	7.73	1.57	114.1	1.71	130	0	3.89	179
79	赵文芳		59	2	1b	0	0	1	2750000	2750000	6.43933	1	1	0	0	95	94	85.5	43.1	2.89	96	119	15.69	5.79	1.14	119.1	2.87	130	0	5.88	65.4
80	范玉秀		45	2		1	0	1	140000	140000	5.14613	0	N/A	1	1	72	46	78.1	42	9.64	205	130	19.25	10.08	1.21	134	2.14	137	0	4.42	205
81	吕长香		43	2	3	1	0	0	1190000	1190000	6.07555	0	0	1	1	35	33	81.5	41.4	4.24	163	120		5.59	1.56	159.3	4.63	102	1	4.55	159
82	张爱珍		56	2	1b	0	0	1	9970	9970	3.9987	0	1	1	1										0.76	88.15	7.06	147	0	5.07	144
83	赵宝珍		63	2	3	0	0	1	1180000	1180000	6.07188	0	0	0	0	46	72	67.3	28.9	5.08	105	116	32.57	5.28	1.47	109.6	6.08	116	0	5.48	105
84	严凡娣		48	2	3	1	0	1	41100	41100	4.61384	1	1	0	0	81	71	81.1	48.8	4.71	88	113	2.72	4.35	1.2	110.4	1.96	100	1	3.67	87
85	曾红义		67	1	1a	0	0	0	7710000	7710000	6.88705	1	1	N/A	1	32	26	72.7	34.3	2.64	75	124	3.83	5.09	1.504	125.006	3.509	111	1	3.61	97
86	张和珍		46	2	3/1b	0	0	1	41000	41000	4.61278	1	1	1	1	28	24	90.7	45.3	3.77	131	145	1.93	6.34	1.43	141.9	1.63	131	0	3.97	153
87	贡玉妹		44	2	1b	2	2	1	1980000	1980000	6.29667	1	1	1	1	50	46	91.6	45.4	3.3	137	117	1.21	5.07	1.12	86.64	3.62	122	0	4.67	165
88	陈均云		61	2	3/1b	1	0	1	13100000	13100000	7.11727	0	1	N/A	1	44	35	79	44.5	5.11	104	135	2.13	7.62	1.05	131.9	3.77	128	0	6.44	105
89	周道花		47	2		0	0	0	1520000	1520000	6.18184	0	1	N/A	1	62	62	78	48.6	4.22	86	123	2.72	6.11	1.5	128.4	2.77	136	0	6.21	131
90	杨志凤		36	2	3	1	0	0	268000	268000	5.42813					307	220	72	38	5.53	133	263	6.63	4.66
91	刘长娣		59	2	3	1	0	0	2760000	2760000	6.44091	1	1	1	1	14	22	79.8	48.5	4.14	206	108		6.57	1.28	108.8	2.16	130	0	4.15	180
92	梅小怀		60	2	3/1b	1	0	1	5980000	5980000	6.7767	0	1	0	0	62	56	87.5	42.3	3.01	59	101	3.07	5.81	1.42	122.6	3.22	115	0	3.53	86
93	周照芳		52	2	3	0	0	0	11000	11000	4.04139	1	1	1	1	71	100	88.4	35.8	7.23	314	127	3.17	6.34	1.03	78.53	7.25	111	0	5.36	341
94	笪晓梅		60	2	3/1b	1	0	2	1770000	1770000	6.24797	0	1	0	0	54	53	80	41.3	2.67	68	120	4.21	7.6	1.48	143	7.81	136	0	5.4	128
95	王小虎		59	1	3/1b	0	0	1	51300000	51300000	7.71012	0	0	0	0	64	58	78	38.2	3.61	79	139	15.16	6.22	1.77	103.3	2.25	78	1	3.78	197
96	王开富		63	1	3/1b	1	0	2	2400000	2400000	6.38021	1	1	N/A	1	30	42	79.1	37.6	3.45	52	160	20.66	6.2	1.61	142.3	2.44	160	0	5.4	52
97	陈桂芳		40	2	1b	2	0	2	537000	537000	5.72997	1	1	1	1	51	67	71.4	31.9	1.9	105	110		5.08	1.34	153.6	2.25	129	0	5.69	133
98	姚贤聪		50	1		0	0	0	52800000	52800000	7.72263	1	1	0	0	20	24	84.1	43.6	4.06	72	134	12.98	9.69	0.64	108.9	2.26	180	1	2.72	87
99	胡月娣		48	2		1	0	0	31600	31600	4.49969	1	1	1	1	28	30	85.2	44.7	3.88	129	121		5.59	0.93	110.8	3.05	117	0	3.61	139
100	芦凤英		60	2	3/1b	1	0	2	160000	160000	5.20412	1	1	1	1	137	99	69.8	36.6	5.16	131	132	4.7	4.86	0.95	101	0.96	120	0	5.04	168
101	梁兰珍		47	2	3/1b	0	0	1	1260000	1260000	6.10037	0	1	1	1	141	86	79.7	41.2	3.49	79	144	3.5	5.61	1.8	126.6	2.39	144	0	4.9	79
102	顾冬青		46	2	1a	2	0	2	8850000	8850000	6.94694	0	1	0	0	71	62	74.5	50.1	6.33	100	146		7.19	1.24	123.6	4.08	125	0	3.28	85
103	顾建荣	失访	58	1	1b	0	0	0	8940000	8940000	6.95134	1	1	N/A	1	265	162	66.2	39.8	3.44	81	145	6.65	5.24	1.46	146.5	3.41	145	0	3.59	81
104	邹遵美		57	2	1b	0	0	0	130000	130000	5.11394	0	1	0	0	166	138	82.4	39.6	6.03	115	143		7.31	1.54	133.5	1.86	128	0	3.08	85
105	李冬梅		44	2	1b	1	0	1	5410000	5410000	6.7332	0	0	N/A	0	20	15	88.7	47.2	4.66	169	119	1.35	6.81	0.89	88.63	1.93	123	0	4.39	171
106	俞德银		45	1	1b	1	0	0	31000000	31000000	7.49136	0	0	1	1	92	58	75.9	36.5	5.33	68	150	3.67	5.4	1.72	102.4	0.62	150	0	3.48	68
107	笪玉清	未治疗			1b	1	0	1
108	徐扣保		56	1	1a	1	0	1	2640000	2640000	6.4216	1	1	0	0	31	24	75	36.8	5.25	134	124	1.82	13	1.504	125.006	3.509	131	0	4.398	146
109	倪恒春		52	1	1b	0	0	1	232000	232000	5.36549	0	0	0	0	32	22	71.5	40	3.66	55	120	5.06	9	1.27	123.8	1.99	123	0	4.398	78
110	周金良		56	1		0	0	0	156000	156000	5.19312	0	0	0	0	125	64	82.7	41.4	2.83	69	145		5.78	1.57	122.4	1.06	145	0	3.88	69
111	华学兰		63	2	3/1a	0	0	0	231000	231000	5.36361	0	N/A	1	1	22	28	79.4	42.6	2.6	66	123	4.1	4.5	1.09	98.86	3	119	0	5.06	54
112	郭小珍	失访	58	2	1b	0	0	2	5950000	5950000	6.77452	0	1	N/A	1	47	39	69.4	37.2	5.61	95	142	2.95	7.16	1.5	152.3	1.86	142	0	4.35	95
113	王宗珍		60	2	1a	0	0	1	72000	72000	4.85733	1	N/A	1	1	18	24	80.6	40.2	1.07	92	111	10.21	4.93	1.504	125.006	3.509	124	0	3.63	264
114	戴路英		61	2	1b	1	0	1	21700000	21700000	7.33646	0	1	0	0	17	16	67.9	39.5	5.02	162.4	139	3.44	5.45	1.13	115.2	3.47	139	0	7.47	162.4
115	刘令娣	停止	64	2		1	Unknown	2	392000	392000	5.59329	N/A	N/A	N/A		53	38	64.5	37.9	4.51	145.4	155	11.73	6.05
116	杨顺娣		58	2		1	0	1	N/A			1	1	1	1	29	25	65.7	33.1	3.03	79	119	0.71	6.44	0.91	124.2	0.93	91	1	4.398	93
117	刘自芳		61	2		1	0	0	172000	172000	5.23553	0	0	N/A	0	41	37	78.5	42.9	4.51	77	133	1.47	5.96	0.34	63.79	1.81	150	0	3.17	138
118	刘长娣	重复				1	0	0
119	任双兰		57	2		0	0	0	859000	859000	5.93399	0	0	0	0	65	64	80.2	39.7	6.2	146	141	18.42	6.18	1.41	119.7	0.36	119	0	3.33	22
120	张元春		55	1		Negative	2	Negative	7810000	7810000	6.89265	1	1	1	1	17	21	80.1	50.2	6.66	208	151	2.13	4.4	1.68	163	1.04	151	0	4.1	208
121	王冬珍		58	2	1a	0	0	1	14600000	14600000	7.16435	1	1	1	1	86	71	86.6	39.7	1.93	49	107	63.69	3.47	1.52	152.4	2.29	127	0	4.37	57
122	成小林		66	1	1b	1	0	1	2920000	2920000	6.46538	1	1	N/A	1	49	33	67.5	41.2	6.1	132	154	1.3	5.13	1.56	130.7	1.7	154	0	1.91	132
123	李春香		59	2	1a	0	0	0	1100000	1100000	6.04139	0	1	0	0	134	119	78.6	40.9	2.27	45	128	43.42	4.88	1.21	80.49	3.68	138	0	5.7	195
124	王双六		48	1	1b	0	0	1	10600000	10600000	7.02531	1	1	1	1	194	96	79.1	39.9	5.08	148	131	<0.605	8.28	1.504	125.006	3.509	136	0	4.398	133
125	陶则兰		62	2	1a	1	0	1	1740000	1740000	6.24055	1	1	0	0	24	25	84.2	48.9	3.64	138	136		5.27	1.28	173.3	1.51	136	0	4.27	138
126	华和娣		64	2	1a	0	0	0	1880000	1880000	6.27416	0	1	0	0	25	26	79.5	44.3	2.8	89	107		6.01	1.18	141.7	4	107	1	4.44	89
127	徐玉霞		53	2	1b	0	0	0	4660000	4660000	6.66839	0	N/A	0	0	122	78	80.1	42.8	6.52	121	133	10.32	12.44	1.93	123.2	3.98	133	0	3.4	121
128	冷德玉		62	1	1b	0	0	0	12100000	12100000	7.08279	1	1	1	1	59	41	81.2	40.7	3.89	116	153	5.53	4.82	1.51	93.66	2.14	151	0	3.88	119
129	陈小华		51	1	1a	1	0	0	6160000	6160000	6.78958	1	1	0	0	22	25	68.3	40.5	3.77	54	131	<0.605	4.46	0.99	112.5	2.91	77	1	4.19	81
130	吴爱华		49	2	1b	0	0	0	11100000	11100000	7.04532	0	1	0	0	41	31	69.5	41.8	4.34	104	133	19.13	5.71	1.79	185.1	1.57	126	0	4.54	170
131	唐纪祥		71	1		0	0	1	150000	150000	5.17609	1	1	1	1	44	31	88.4	48.2	4.37	177	140	0.66	3.9	1.3	134.9	1.39	130	0	3.81	156
132	吴素梅		51	2	1b	1	0	1	8610000	8610000	6.935	1	1	0	0	158	160	77.2	39.1	4.95	85	123		4.96	2.32	203.7	0	123	0	3.5	85
133	王顺英		62	2	1a	0	0	1	1190000	1190000	6.07555	1	1	0	0	26	21	81.1	41.1	2.26	82	81	1.96	8.47	1.46	171.8	3.46	105	1	4.59	210
134	严龙华		44	2	1b	0	0	0	761000	761000	5.88138	0	0	0	0	97	74	67.8	32.5	2.68	55	121	17.1	5.25	1.6	123.2	1.54	122	0	2.86	67
135	张芳浩		62	1	1a	1	0	1	1610000	1610000	6.20683	1	1	N/A	1	21	39	70.6	39.6	3.87	93	116	1.76	5.83	1	85.71	7.2	162	1	5.08	125
136	谢雨		21	2		0	0	1	2700000	2700000	6.43136	1	1	0	0	33	21	80.3	46.4	5.87	209	159	1.51	4.81	1.44	99.65	2.83	139	0	3.48	211.4
137	田锁梅	失访	49	2	1a	1	0	0	216000000	216000000	8.33445	N/A	N/A	N/A		22	29	58.3	30.3	1.91	36	103		4.08
138	胡培江		55	1	1b	1	0	1	3020000	3020000	6.48001	1	1	0	0	39	38	67.2	38.7	3.27	58	146	8.99	5.7	1.47	113.8	5.54	150	0	3.68	73
139	汪来生		46	1	3/1a	1	0	1	3370	3370	3.52763	1	1	N/A	1	34	28	78.9	43.2	3.43	199	157	2.84	5.02	1.39	126	1.08	157	0	3.31	199
140	李华		37	2	1b	0	0	1	7270000	7270000	6.86153	1	1	1	1	26	23	79.2	47.7	5.58	218	144	<0.605	5.77	1.36	131.6	7.38	114	0	4.79	112
141	唐栋斌		25	1	1a	0	0	0	14700000	14700000	7.16732	1	1	N/A	1	39	23	75.6	42.3	10.06	179	154	0.9	4.74	1.38	118.6	0.96	154	0	7.88	179
142	柳永清		49	2	1b	1	0	1	5300000	5300000	6.72428	1	1	1	1	20	21	75.3	39.8	3.51	130	107	1.55	5.77	1.42	164.6	3.88	107	1	4.398	130
143	居圣芳		65	2	1b	0	0	0	6930000	6930000	6.84073	1	0	0	0	23	15	78.5	37.9	5.17	96.4	120	15.42	6.62	1.71	212.7	2.54	121	0	4.07	194
144	陈顺红		54	2	1b	1	0	1	22500000	22500000	7.35218	1	1	0	0	34	42	84.6	40.5	4.07	90	129	2.46	7.56	1.72	156	2.54	129	0	4.65	90
145	沃正娣		53	2	1b	1	0	1	1380000	1380000	6.13988	1	1	1	1	26	22	84.7	41.9	3.71	142	92	2.09	5.39	1.74	203.3	0.78	72	1	4.49	170
146	黄桂莲		48	2	1a	0	0	0	320000	320000	5.50515	1	1	1	1	34	26	82.9	45.4	7.72	258	147	1.44	5.18	1.38	140.7	1.13	130	0	4.88	205
147	方有风		50	2	1a	2	0	1	571000	571000	5.75664	1	1	1	1	38	41	77.9	46.9	3.86	114	117	2.97	5.18	1.02	123.2	4.91	92	1	2.63	76
148	伍晓蓉		42	2	1a	1	0	1	761000	761000	5.88138	1	1	1	1	13	19	72	40.3	5.74	148	123	2.19	5.07	1.53	131.2	5.3	122	0	5.58	183
149	张友娣		49	2	1b	0	0	0	42500	42500	4.62839	0	1	0	0	92	114	75.2	39.2	2.54	126	118	13.21	5.47	1.54	163.6	1.54	118	0	3.97	126
150	张小花		48	2	1b	0	0	0	8470000	8470000	6.92788	1	1	1	1	22	20	83.5	49.5	7	234	116	1.15	5.82	1.3	110.3	4.57	113	0	4.398	284
151	李梅珍		59	2	1a	0	0	1	7990000	7990000	6.90255	1	1	1	1	95	73	76.3	43	4.34	132	122	2.67	5.28	1.46	153.5	0.42	137	0	3.04	95
152	戴凤娣		重复		1b	1	0	0						N/A
153	陈玉珍		68	2	1b	0	0	0	5810000	5810000	6.76418	1	1	N/A	1	16	18	71.2	41.3	7.8	193	136	2.3	9.17	1.03	99.03	0.08	127	0	7.07	176
154	吴本桂		留错了		1b	0	0	0						N/A
155	岳泰政		49	1	1b	2	0	0	8110	8110	3.90902	1	1	N/A	1	414	142	82.5	45	5.08	232	147	19.87	5.98	2.3	168.7	1.89	147	0	4.02	232
156	徐双珍		50	2	1b	0	0	2	722000	722000	5.85854	1	1	1	1	23	24	79.2	43.7	5.09	178	131	3.16	6.28	1.26	139.3	0.85	131	0	5.06	178
157	史建玉		63	2	1b	0	0	1	1330000	1330000	6.12385	1	1	0	0	60	39	73.8	43.5	3.02	56	148	2.8	5.43	1.5	137.9	1.96	147	0	4.02	84
158	张秀琴		45	2		0	0	0	252000	252000	5.4014	1	1	N/A	1	21	22	71.1	40.8	5.21	175	129	2.34	4.77	0.93	104.9	2.4	125	0	3.93	172
159	周龙霞		46	2		0	0	0	798000	798000	5.902	0	N/A	N/A	1	19	17	69.4	41.3	3.75	243	132	1.8	4.88	1.07	127.1	2	125	0	4.17	170
160	李春梅		48	2	1a	0	0	1	11200	11200	4.04922	1	1	1	1	66	78	81	39.5	3.27	61	91	7.46	4.55	0.65	29.28	60.78	88	1	7.52	119
161	魏美蓉		59	2	1a	2	0	1	288000	288000	5.45939	1	1	N/A	1	58	79	72.3	38.2	7.69	210	129	4.53	6.26	1.1	134.4	8.07	115	0	2.74	131
162	朱冬青		64	2	1b	0	0	1	659000	659000	5.81889	0	1	0	0	94	139	80.5	38.6	4.18	54	120	6.65	5.51	1.17	128.1	2.01	120	0	3.96	54
163	李云芳	留错了			1b	2	0	0
164	邹戴娣		57	2	1b	1	0	1	3740000	3740000	6.57287	1	1	0	0	52	46	87.5	42.1	4.2	109	130	7.45	10.93	1.56	137.2	4.47	130	0	4.76	109
165	王圣兰		73	2	3/1b	0	0	1	263000	263000	5.41996	1	N/A	N/A	1	30	33	78.9	49.5	7.44	265	151	3.47	3.72	0	0	0	81	1	4.58	41
166	凌永娣		65	2	2/1b	1	0	2	52000000	52000000	7.716	1	1	1	1	52	53	76.6	38.6	5.28	206	130	2.91	4.89	1.09	124.1	0.94	130	0	3.23	206
167	吴青梅		52	2	1a	1	0	1	26000000	26000000	7.41497	1	1	0	0	49	21	69.9	38.6	4.65	149	120	2.53	4.56	0.97	116.5	0.75	120	0	5.63	149
168	程启芳		64	2	1b	0	0	1	18900	18900	4.27646	1	1	1	1	110	126	76.4	39.6	1.74	40	100	2.88	8.23	1.13	88.39	3.2	101	1	3.5	35
169	徐爱青		58	1	1a	0	0	2	4200000	4200000	6.62325	1	1	1	1	32	35	81.5	41	3.29	90	100	4.91	6.6	1.65	114.9	3.67	126	0	4.7	82
170	徐正青		46	2	1b	1	0	2	5030000	5030000	6.70157	1	1	N/A	1	40	28	77.8	46.2	5.52	119	141	1.75	7.18	1.43	97.07	3.6	139	0	4.99	116
171	何正厅		49	1		1	0	1	8360000	8360000	6.92221	0	1	0	0	53	40	65.9	40.5	5.02	86	147	3.09	4.47	1.36	120.2	1.61	147	0	3.06	86
172	张小梅		51	2	1b	0	0	1	1330000	1330000	6.12385	0	1	1	1	25	50	75.6	43.7	3.75	112	114	1.92	4.76	1.22	77.75	7.12	125	0	4.29	123
173	严安梅		43	2	1b	0	1	0	2670000	2670000	6.42651	1	1	1	1	13	17	81.5	43.5	3.25	143	91	2.46	5.3	0	0	0	91	1	4.27	143
174	戴兴兰		55	2	1b	1	0	0	3410000	3410000	6.53275	N/A	1	0	0	47	46	75.8	41.4	3.16	61	128	1.26	5.39	1.05	91.67	2.14	129	0	3.5	220
175	冯扣喜		64	1	1a	1	0	1	12800000	12800000	7.10721	0	1	0	0	66	48	61.6	34.2	5.14	106	156	5.19	8.18	1.02	87.81	1.15	156	0	3.54	106
176	包小龙		49	1	1b	1	0	1	823000	823000	5.9154	0	0	0	0	72	52	67.8	38.1	5.23	100	155	3.8	8.79	1.58	128.6	1.8	171	1	2.78	131
177	华福银		60	1		Unknown	0	1	5480000	5480000	6.73878	1	1	1	1	43	37	78.6	44.8	5.33	136	132	1.48	5.33	1.6	129.4	1.45	154	0	5.04	142
178	李立芳		49	2	1b	0	0	0	4160000	4160000	6.61909	0	0	0	0	53	65	81.5	44.6	8.36	249	108	4.47	5.24	1.4	128.8	3.54	108	1	3.71	249
179	吴六英	肿瘤，停止	62	2	1b	1	0	0	663000	663000	5.82151			N/A		114	128	83.6	41.7	3.99	132	67	25.55	5.61
180	王柏英		55	2	1b	0	0	1	1630000	1630000	6.21219	1	1	1	1	31	29	78	45.8	4.26	191	126	3.35	4.86	1.29	121.7	2.85	138	0	5.97	145
181	冯银花		60	2	1b	1	0	2	76400	76400	4.88309	1	1	1	1	12	26	74.2	43.4	6.05	154	128	1.34	4.93	0.99	128.9	0.89	128	0	4.54	154
182	杨素珍		70	2	1b	1	0	1	35100	35100	4.54531	1	1	失访	1	27	30	81	45.2	7.48	186	147	缺	6.37	0.75	79.45	2.93	118	0	4.29	240
183	戴凤娣		51	2	1b	1	0	0	2640000	2640000	6.4216	1	1	1	1	40	45	98.3	45.5	4.23	120	134	2.88	6.14	1.19	104.6	1.25	152	1	7.71	426
184	刘虎梅		47	2	3/1b	0	0	1	52400	52400	4.71933	1	1	失访	1	36	36	76.1	45.7	4.59	144	140	缺	4.21	1.12	115.2	3.98	140	0	5.03	144
185	史永华	失访	48	2	1b	2	0	1	218000	218000	5.33846	1	N/A	N/A	1	68	60	75.4	42.2	3.08	74	119	3.77	4.86	2.55	226.8	0.01	148	0	2.48	95
186	戴荣青	外地治疗			1a	1	0	0						N/A
187	冯明顺		56	1	3/1b	1	0	0	623000	623000	5.79449	1	1	失访	1	43	33	66.1	40.4	4.9	124	132		4.53	1.32	146.2	1.8	132	0	4.29	124
188	贺白怀		53	1	1b	0	0	0	4000000	4000000	6.60206	1	1	1	1	441	467	61.1	41.1	5.13	247	124	9.98	7.78	1.04	113.1	5.56	124	0	4.38	247
189	岳贝荣		44	1	3/1b	1	0	0	4240000	4240000	6.62737	1	1	0	0	145	67	71.3	41.4	7.13	129	156	11.32	5.13	2.11	163.2	1.96	156	0	3.73	129
190	辛冬娣		60	2	3/1a	2	0	1	5090	5090	3.70672	1	N/A	N/A	1	72	56	76.8	44.1	4.2	93	126	缺	5.49	1.47	161.6	5.95	136	0	4.36	94
191	范祥美		56	2	3/1b	0	0	Unknown	4000000	4000000	6.60206	0	0	0	0	43	48	72.5	39.9	3.55	58	131	11.07	5.65	1.39	131.7	5.01	131	0	2.93	58
192	蔡高榕		38	1	3/1a	0	0	0	9760000	9760000	6.98945	1	1	1	1	18	20	74.4	46.3	3.91	154	145	缺	4.55	0	0	0	143	0	4.398	157
193	赵明		43	1	3/1b	0	0	1	623000	623000	5.79449	N/A	1	1	1	49	30	76.4	46.2	6.02	172	148	缺	4.53	0.39	90.23	0.07	107	1	3.68	132
194	陈腊梅		61	2	3/1b	2	0	1	1910000	1910000	6.28103	N/A	1	1	1	35	34	70.4	39.7	4.9	177	119	2.13	4.56	1	119	1.18	133	0	5.74	197
195	徐淮江		51	1	3/1b	1	0	1	4520000	4520000	6.65514	1	N/A	N/A	1	61	44	70.1	44.6	3.98	80	163	2.9	10.32	1.54	131.6	1.11	163	1	3.23	80
196	陈照根		61	1	1b	2	0	1	194000	194000	5.2878	0	0	0	0	36	45	77.7	33.2	4.11	71	122	54.89	5.4	1.54	122.9	3.57	120	0	2.54	74
197	严正美		48	2	3/1b	0	0	1	5100000	5100000	6.70757	1	1	1	1	34	36	75.4	43.5	4.11	140	111	3.38	4.48	1.52	111.4	3.16	111	0	4.09	140
198	潘月琴		55	2	3/1b	2	0	2	1750000	1750000	6.24304	0	0	0	0	58	63	77.4	44.7	3.33	80	125	22.58	5.14	1.73	202.7	0.75	125	0	5.18	80
199	王贤琴		49	2	3/1b	1	0	1	2570000	2570000	6.40993	0	1	1	1	87	61	82.8	43.8	7	105	146	3.82	6.99	1.22	108	2.42	142	0	3.92	101
200	江志佳		56	1	3/1b	0	0	1	3620000	3620000	6.55871	1	1	0	0	158	132	85.2	46.8	4.02	160	154	6.85	4.69	1.3	138	1.19	154	0	4.4	160
201	杨永芳		46	2	3/1b	0	0	1	3840000	3840000	6.58433	0	0	0	0	32	39	80.6	46.3	5.94	177	130	2.67	5.37	1.28	115.4	1.95	130	0	5.05	177
202	杨正华		62	2	1a	0	0	1	809000	809000	5.90795	0	1	1	1	31	40	84.5	42.9	2.59	45	135	5.22	5.22	1.47	122.5	1.75	133	0	4.5	68
203	华贤林		44	2	3/1b	0	0	0	1250000	1250000	6.09691	0	0	0	0	46	32	80.4	47.8	6.64	291	139	4.02	5.91	1.61	160.6	4.45	136	0	4.17	249
204	严志珍		63	2	3/1a	1	0	1	4330000	4330000	6.63649	1	1	失访	1	149	112	74.6	44.1	5.03	116	144	4.28	4.26	1.49	119.4	3.61	144	0	4.1	116
205	朱世梅		63	2	3/1b	0	0	1	108000	108000	5.03342	1	1	1	1	37	63	71.2	44.2	2.95	38	127	10.27	5.48	1.15	109.4	4.3	148	0	5.81	117
206	史永风	失访	48	2	3/1a	1	0	1	490000	490000	5.6902	1	N/A	N/A	1	68	60	75.4	42.2	3.46	90	121	3.77	4.86	1.34	137.5	1.62	121	0	3.41	90
207	冯月兰		49	2		1	0	0	6110000	6110000	6.78604	0	1	1	1	19	20	79.1	46.2	6.73	213	127	1.59	4.74	1.19	118.9	6.98	127	0	4.79	213
208	王秀风		51	2		1	0	2	734000	734000	5.8657	1	1	1	1	30	27	79	46.6	4.65	180	97	1.31	4.9	1.78	121.4	5.67	137	0	4.7	223
209	吴秀英		52	2		0	0	1	322000	322000	5.50786	0	1	1	1	20	26	71.9	45.1	6.2	186	135	3.22	5.25	0.67	96.87	2.65	125	0	5.43	279
210	干士霞		57	2		0	0	2	49000	49000	4.6902	1	1	失访	1	28	26	77	43.3	4.47	174	126	0.82	6.43	2.53	236.7	3.509	126	0	4.38	174
211	朱秀英		78	2		1	0	1	3110000	3110000	6.49276	1	1	1	1	37	31	79.1	43.4	5.82	188	129	3.57	5.05	1.36	122.2	4.06	131	0	5.07	213
212	孙柏娣		59	2		1	0	1	5380000	5380000	6.73078	0	1	失访	1	18	23	76.2	44.6	6.78	170	135	2.76	5.73	1.36	131.9	2.39	135	0	3.49	170
213	赵建芳		48	2		Unknown	2	1	731000	731000	5.86392	0	1	0	0	62	40	72.3	39.7	6.3	147	140	3.83	4.47	1.34	129	0.78	135	0	5.15	250
214	赵华友		60	1		0	2	1	2110000	2110000	6.32428	1	1	N/A	1	35	35	74.1	41.7	7.6	186	142	2.4	5.66	1.51	138.6	6	142	0	4.64	186
215	凌锁根		47	1	3/1b	0	0	0	1490000	1490000	6.17319	0	0	0	0	42	26	76.2	47.9	5.48	100	156	3.16	8.16	1.04	106.2	1.29	156	0	3.36	100
216	高绘亭		43	2	1b	1	0	1	5200000	5200000	6.716	0	1	0	0	53	59	70.6	40.1	3.88	146	108	7.69	4.9	1.19	142.2	1.26	108	1	3.63	146
217	卞六林		53	1	3/1b	0	0	1	2200000	2200000	6.34242	0	N/A	N/A	1	90	61	70.7	41.7	4.94	115	149	4.27	5.07	1.31	78.02	0.43	149	0	4.43	115
218	徐春建		59	1	3	0	0	0	935000	935000	5.97081	1	1	N/A	1	50	32	70.9	43.6	4.6	77	156		5.66	1.2	160.8	1.29	160	0	3.66	141
219	邰良兴		56	1	3/1a	Negative	2	Negative	1510000	1510000	6.17898	N/A	1	1	1	166	132	76.7	45.7	4.86	62	145	5.01	5.31	1.02	103.4	0.85	145	0	4.19	62
220	李立芳	重复			1a	0	0	0	4160000	4160000	6.61909	0	0	0	0										1.4	128.8	3.54	108	1	3.71	249
221	罗飞		59	1	3/1b	0	0	1	1840000	1840000	6.26482	0	1	0	0	92	100	81.6	43.2	9.39	213	146	32.62	5.29	1.93	143.4	5.01	151	0	7.9	297.4
222	朱杨春		59	2	3/1b	0	0	0	5800000	5800000	6.76343	0	1	0	0	51	44	81	47.4	5.48	126	149	3.32	6.32	1.04	106.7	3.82	149	0	4.73	126
223	胡礼风		59	2	3	0	0	0	368000	368000	5.56585	1	1	1	1	27	30	77.6	45.8	5.19	87	131	1.92	5.19	1.1	107.6	4.6	131	0	4.68	87
224	徐龙顺		60	1	1a	0	0	0	191000	191000	5.28103	1	1	1	1	63	53	87.3	48.6	4.95	152	168	7.42	5.59	1.61	133.3	3.27	168	1	3.81	152
225	董云生		47	1	3/1b	0	0	1	4280000	4280000	6.63144	0	1	0	0	60	37	81	47.7	7.14	189	154	2.58	5.72	1.32	134.4	1.31	154	0	6.02	189
226	沙马吉勒木		28	2	3/1a	1	0	1	1080000	1080000	6.03342	1	1	1	1	23	23	80.7	45.7	3.42	156	115	1.67	4.4	1.41	113.9	2.84	133	0	4.93	187
227	姚小冬		59	1	3/1b	0	0	1	2240000	2240000	6.35025	N/A	1	失访	1	157	82	74.9	45.8	5.11	114	177	2.5	5.15	1.2	105	2.59	177	1	4.48	114
228	唐兰芳		66	2	1b	1	0	2	1730000	1730000	6.23805	N/A	N/A	1	1	34	31	73.1	44.9	5.58	141	156	2.25	5.57	1.64	152.3	6.62	156	1	5.52	141
229	袁阿风		65	2	3/1b	0	0	1	1200000	1200000	6.07918	0	1	1	1	42	37	76.5	44.6	6.32	143	140	4.82	5.99	1.49	130.5	5.07	140	0	5.36	143
230	宋贤飞	失访	31	1	3	0	0	1	12100	12100	4.08279	N/A	N/A	N/A		31	25	67.1	43.9	7.68	248	167	1.53	4.9
231	史虎美		51	2	3/1b	1	0	0	76200	76200	4.88195	0	1	0	0	22	44	80	47.3	3.81	83	131	7.1	5.88	1.28	148.1	1.5	136	0	5.65	101
232	王月珍		52	2	3/1a	1	0	1	6670000	6670000	6.82413	0	1	1	1	130	90	76	44.1	4.07	169	140	3.33	4.88	1.49	116.2	3.16	94	1	2.85	165
233	方冬梅		44	2	3	1	0	1	484000	484000	5.68485	0	0	0	0	33	30	76.7	48.4	4.75	224	146	1.19	5.05	1.63	171.2	4.19	146	0	5.06	224
234	黄明富		64	1	1b	1	0	1	127000	127000	5.1038	0	1	0	0	111	95	85.7	43.2	4.59	108	162	40.47	6.24	1.61	160.1	2.88	152	0	4.07	114
235	王新兰		47	2	1b	0	0	1	222000	222000	5.34635	N/A	N/A	N/A		34	28	72.7	45.5	5.2	172	158	3.04	4.73
236	丁祝珍		48	2	1b	0	0	1	3070000	3070000	6.48714	0	1	1	1	25	29	85.5	49.9	5.33	202	147	1.3	4.97	1.31	119.8	3.71	147	0	4.93	202
237	姚小珍		56	2	1b	0	0	1	1100000	1100000	6.04139	0	1	1	1	43	37	75.4	46.8	4.18	111	143	3.09	5.22	1.3	143.5	2.11	148	0	5.04	91
238	凌贝英		51	2	1b	0	0	0	1340000	1340000	6.1271	N/A	0	0	0	19	24	81.2	45.4	5.36	166	140	3.34	5.8	1.27	131.7	5.08	140	0	5.41	166
239	朱明兰		53	2	1b	1	0	1	1240000	1240000	6.09342	0	1	1	1	29	35	77.9	46.7	4.06	161	130	1.95	5.13	1.26	106	2.77	117	0	4.14	262
240	梅达青		50	2	1b	0	0	1	1050000	1050000	6.02119	0	1	1	1	93	71	76.3	41.5	5.46	78	130	5.86	5.37	1.69	124.1	1.69	130	0	3.86	78
241	邹顺英		63	2	1b	2	0	1	886000	886000	5.94743	0	1	1	1	76	52	78.1	46	4.66	129	123	1.68	5.21	1.07	116.4	0.53	113	0	4.68	104
242	张爱玲		56	2	2/1b	0	0	1	9970	9970	3.9987	0	1	1	1	93	72	87.2	44.8	8.25	168	142	5.76	5.14	1.29	95.83	4.31	105	1	4.18	276
243	郑燕		53	2		2	0	1	472000	472000	5.67394	0	0	0	0	52	93	75.7	46.3	11.14	265	140	1.65	5.33	1.09	83.87	2.09	140	0	4.95	265
244	朱毛志		60	1	1b	1	0	0	322000	322000	5.50786	1	1	0	0	62	39	73	38	3.49	55	148	3.64	5.37	1.51	77.58	2.35	148	0	4.61	55
245	许冯波		21	1	2/1b	1	0	0	18000	18000	4.25527	1	1	1	1	72	38	82.8	52.1	4.36	151	155	2.27	4.79	1.13	137.8	2.33	153	0	3.18	179
246	朱冬梅		30	2		0	0	0	67600	67600	4.82995	N/A	1	1	1	36	29	73.2	48.5	6.22	255	146	1.19	6.43	1.24	101.9	4.98	135	0	4.6	249
247	陈亚香		51	2	1b	0	0	1	2670000	2670000	6.42651	0	1	1	1	108	106	76.2	45.9	3.95	101	141	7.27	5.74	1.49	129.9	4.15	141	0	4.9	101
248	柳立云		57	2	1b	1	0	2	855000	855000	5.93197	0	0	1	1	64	47	80.9	46.6	6.29	202	144	10.5	11.05	1.91	166.1	3.81	144	0	4.83	202
249	章小冬		64	2		0	0	1	987000	987000	5.99432	0	1	1	1	90	97	87.9	49.6	4.26	86	142	14.99	4.91	1.57	112.3	8.75	142	0	4.03	86
250	潘忠华		61	1	1b	0	0	2	6340000	6340000	6.80209	0	1	未完成	1	34	30	64.7	41.7	3.81	152	125	2.28	4.34	1	105.2	2.21	124	0	4.07	144
251	袁柏梅		49	2	1b	0	0	0	152000	152000	5.18184	0	1	1	1	27	22	70.6	42.3	4.98	185	119	3.26	6.59	1.34	94.26	2.29	119	0	5.86	185
252	邰良兴	重复219	56	1	3/1a	0	0	1	1510000	1510000	6.17898	N/A	1	1	1	166	132	76.7	45.7	4.86	62	145	5.01	5.31	1.02	103.4	0.85	145	0	4.19	62
253	樊香儿		60	2	1b	0	0	1	92500	92500	4.96614	0	1	1	1	58	37	77.2	45.1	4.77	132	155	12.48	5.15	1.64	161.6	6.05	155	1	4.73	132
254	张文芳		59	2	1b	1	0	1	12600000	12600000	7.10037	0	1	1	1	33	32	72	46.3	4.34	99	135	2.91	6.23	1.51	117.1	4.06	135	0	4.76	99
255	夏素梅		51	2	1b	0	0	1	6720000	6720000	6.82737	0	1	1	1	33	32	77.4	45.3	5.66	167	139	5	5.46	1.64	131.2	2.73	139	0	4.27	167
256	史白珍		51	2	1b	1	0	0	540000	540000	5.73239	0	1	1	1	66	38	75.3	47.5	5.33	42	142	3.82	5.2	1.54	82.31	3.96	142	0	5.94	42
257	范扣娣	失访	66	2	1b	1	0	1	3530000	3530000	6.54777			N/A		24	22	71.1	41.4	8.3	187	141		6.04
258	戴腊喜		59	1		0	0	0	6990000	6990000	6.84448	1	1	0	0	61	58	70.9	44.9	7.64	179	163	2.04	6.08	1.06	75.06	3.22	154	0	5.42	296
259	杨霞	失访	45	2		0	0	0	48700	48700	4.68753	N/A	1	N/A	1	15	18	74.1	45.6	5.05	176	108	1.38	6.05	1.77	115.4	1.85	138	0	5.5	253
260	张方桃		65	2	3	1	0	2	170000	170000	5.23045	0	1	1	1	113	132	71.7	27.8	3.54	58	111	17.47	4.86	1.3	96.15	3.56	111	0	3.49	58
261	顾冬青		48	2	3/1b	0	0	2	9100000	9100000	6.95904	0	0	0	0	144	129	83.5	48.9	3.89	89	136	1.87	7.19	1.24	123.6	4.08	146	0	3.28	100
262	王志芳		40	2	1a	2	0	1	942000	942000	5.97405	0	1	失访	1	37	32	74.2	47.1	4.12	142	124			2.26	118.8	2	144	0	3.9	185
263	胡美兰		52	2	3/1a	0	0	0	1420000	1420000	6.15229	0	0	失访	0	86	101	79.5	45.6	4.99	92	117	15.54	7.09	2.06	165.4	2.16	117	0	4.76	92
264	毛白青		51	2	1a	1	2	1	1190000	1190000	6.07555	0	1	0	0	23	19	84.7	45.1	5.67	248	86	3.14	6.04	1.27	91.42	3.6	102	1	5.18	238
265	梅培琼		50	2		0	0	2	1840000	1840000	6.26482	1	1	失访	1	198	100	69.5	43.2	4.7	135	141	3.63	4.86	1.29	88.18	2.81	141	0	4.77	135
266	曹安林		56	2	1b	0	0	0	655000	655000	5.81624	0	1	0	0	124	80	72.5	45	3.93	93	153	3.78	4.1	1.33	99.82	3.33	153	1	4.76	93
267	戴九花		41	2	1a	0	0	1	825000	825000	5.91645	0	0	0	0	29	22	72.7	44.4	5.14	186	136	2.66	5.84	1.44	130.3	2.37	145	0	4.51	178
268	成正堂		52	1		0	0	1	4560000	4560000	6.65896	N/A	1	失访	1	114	66	85	48.7	4.06	143	153	1.63	5.17	1.12	54.67	2.21	153	0	3.91	143
269	邰良梅		57	2	1b	0	0	0	595000	595000	5.77452	1	1	失访	1	217	120	73.7	45.1	3.84	75	121	4.29	5.08	1.38	101.8	4.51	145	0	3.81	110
270	朱长风		59	2	1b	0	0	1	1220000	1220000	6.08636	0	1	1	1	141	121	70	43.4	4.03	60	139	38.66	4.8	1.23	75.23	2.89	143	0	5.91	68.4
271	汪龙英		61	2	1b	0	0	0	754000	754000	5.87737	0	1	未完成	1	36	47	79.3	46.1	4.89	160	138	7.84	5.19	1.58	115.2	2.26	125	0	4.52	145
272	史兆娣		57	2	3/1b	1	0	0	1590000	1590000	6.2014	0	1	1	1	53	60	78.8	48.5	4.68	158	151	3.73	4.76	1.58	113.5	3.79	154	1	6.72	137
273	凌芳娣	无资料			3/1b	0	0	1								失访
274	胡桂华		49	2		0	0	1	1090000	1090000	6.03743	0	1	未完成	1	123	78	73.5	44.4	3.85	133	137	2.9	5.56	1.09	113.4	2.15	133	0	5.04	193
275	张毛娣		64	2	1b	0	0	0	2630000	2630000	6.41996	0	1	0	0	159	96	72	43.6	3.72	99	127	2.82	5.39	1.53	120.5	2.66	128	0	4.44	119
276	张世敏		56	1	3/1a	0	0	1	3640000	3640000	6.5611	0	0	未完成	0	57	33	74.7	47.5	6.16	102	168	15.24	8.68	1.57	114.6	1.92	123	0	4.09	162
277	花杏娣		59	2	1a	1	0	0	2800000	2800000	6.44716	0	1	1	1	12	17	74.8	44.1	4.52	291	123	3.08	4.81	1.57	125.5	9.82	123	0	4.84	291
278	邰双喜		64	1	1a	0	0	0	1860000	1860000	6.26951	1	1	1	1	272	203	80.1	49.5	3.91	118	147	7.58	6.13	2.08	176.2	3.32	147	0	3.53	118
279	胡扣娣		51	2	1a	0	0	Unknown	1530000	1530000	6.18469	0	1	0	0	41	31	86	45.9	6.2	245	155	2.37	5.31	1.22	101.1	2.35	121	0	4.89	187
280	丁桂兰		61	2	1a	0	0	0	1790000	1790000	6.25285	0	1	未完成	1	127	159	86.2	45.8	5.1	80	134	12.58	6.11	1.15	133.1	4.79	145	0	4.7	60.4
281	陶家根		56	1	1a	1	0	0	111000	111000	5.04532	0	1	1	1	49	35	82	41.3	4.98	70	134	14.95	7.15	1.48	116	3.08	134	0	3.6	70
282	朱国富		53	1	1b	0	2	1	223000	223000	5.3483	0	1	失访	1	54	40	83.1	50.1	5.97	128	149	1.55	6.31	1.07	101.3	1.89	153	0	4.58	173
283	王小风		50	2		0	2	1	1630000	1630000	6.21219	0	0	0	0	12	17	69	43.6	2.99	119	132	20.32	5.14	0.87	110.4	0.78	123	0	5.75	416
284	袁绍美		52	2	1b	1	2	Unknown	6880000	6880000	6.83759	0	0	0	0	50	57	82.1	47.5	4	113	148	4.18	5.93	1.27	110.4	4.72	148	0	4.51	113
285	成昌盛		66	1		1	2	0	4290000	4290000	6.63246	N/A	1	失访	1	39.9	35.1	80	36.4	3.88	73	148	24.89	7.02	1.37	75.56	10.72	148	0	3.83	73
286	朱小芳		39	2	1a	0	2	1	3030000	3030000	6.48144	N/A	1	0	0	11	16	68.5	41.6	2.53	68	100	140.8	9.98	1.72	117.4	0.05	137	0	6.2	207
287	魏玉珍		42	2	3/1a	0	2	1	3670000	3670000	6.56467	1	1	1	1	61	48	78.7	42.8	7.08	142	136	2.4	4.66	1.53	134.2	1.47	136	0	2.77	142
288	凌芝兰		58	2	3/1b	0	2	0	10200000	10200000	7.0086	0	1	1	1	22	27	76.9	45.6	5.92	191	135	1.55	5.02	1.2	115.5	5.2	135	0	4.85	191
289	潘秋娣		56	2	3	0	0	0	19000000	19000000	7.27875	0	0	0	0	26	35	77.1	48.6	3.39	92	126	4.23	5	0.92	114.4	3.45	118	0	4.49	98
290	孔照柱		56	1	1a	2	0	2	10400000	10400000	7.01703	0	1	1	1	59	68	81.1	34.8	7.5	124	139	3.25	6.23	0.82	74.21	1.67	143	0	3.8	22.2
291	陆柏平		47	1	3	1	0	0	14500000	14500000	7.16137	0	1	0	0	48	28	74.4	40.5	7.15	151	169	4.38	5.24	0.95	83.85	0.98	169	1	4.28	151
292	骆秀英		67	2	1b	0	0	0	29500000	29500000	7.46982	0	1	未完成	1	40	34	85.8	42.2	5.47	88	157	4.89	8.89	1.4	142	3.78	157	1	3.72	88
293	丁永香		41	2	1b	0	Undetermined	0	28000000	28000000	7.44716	0	1	1	1	25	35	74.7	47	4.54	103	131	3.47	5.42	1.1	154.3	2.92	142	0	5.17	174
294	赵腊喜		63	1	1a	1	0	0	9710000	9710000	6.98722	0	1	1	1	64	48	88.4	43.2	5.84	105	152	3.68	16.49	1.68	184.8	2.56	160	0	5.26	203
295	宋杏华		49	2		1	0	0	13300	13300	4.12385	1	1	1	1	14	18	77.7	46.1	4.26	86	125	3.31	5.73	1.21	113.9	2.38	125	0	4.18	86
296	陶金兰		61	2	2	0	0	0	291000	291000	5.46389	N/A	1	0	0	31	27	77	46	5.73	139	141	2.92	5.44	3.48	317.6	3.509	141	0	6.47	139
297	汪赛富	失访	59	1	3/1b	0	0	0	335000	335000	5.52504	N/A	N/A	N/A		120	55	74.3	39.3	6.02	210	142	3.52	11.11
298	胡虎英		64	2	1a	1	1	0	101000	101000	5.00432	0	1	1	1	22	27	83.2	47.2	4.55	186	144	1.63	5.57	1.36	145.8	1.91	124	0	4.87	215
299	魏素英		58	2	1b	0	0	0	1890	1890	3.27646	1	未完成	N/A	1	45	43	75.2	34.6	3.47	118	124	12.11	5.67	1.22	108.8	6.63	131	0	4.49	158
300	胡冬珍	失访	60	2	1b	0	0	0	975000	975000	5.989			N/A		42	37	78.3	45.4	7.34	186	126	3.85	8.85
301	毛六梅		55	2	1b	0	0	0	1280000	1280000	6.10721	0	1	1	1	100	157	78.2	38.3	9.18	127	133	33.85	5.61	1.09	72.01	5.55	133	0	4.398	127
302	颜金兰		47	2	2/1b	0	0	0	1210000	1210000	6.08279	0	1	1	1	72	69	78.5	37.6	5.13	210	139	8.68	5.77	1.9	182.7	3	139	0	4.76	210
303	戴现英		62	2	1b	0	0	0	5260000	5260000	6.72099	0	1	1	1	83	62	82.2	41.3	5.07	74	141	3.88	6.07	1.32	148	2.08	141	0	4.89	74
304	笪玉珍	错留			1b	1	0	0
305	徐小荣		48	1	1a	0	0	0	4550000	4550000	6.65801	0	1	1	1	84	79	78.5	50.1	5.14	141	164	7.03	4.31	1.31	124	2.62	164	1	4.77	141
306	汪小花		54	2	1a	0	0	0	975000	975000	5.989	1	1	1	1	13	31	91	50	4.82	50	148	11.52	6.48	1.39	120.7	4.04	148	0	2.19	50
307	许雪妹		57	2	1b	0	0	0	1270000	1270000	6.1038	0	1	1	1	127	85	75.2	46.9	4.36	134	133	2.48	5.81	1.23	128.5	2.53	133	0	4.9	134
308	杨巧根		49	1	1b	0	0	0	1760000	1760000	6.24551	0	0	1	1	77	50	75.9	49.1	5.16	138	157	4.08	7.04	1.65	127.4	0.83	157	0	4.98	138
309	陈小罗		68	1	3/1a	1	0	0	4170000	4170000	6.62014	1	1	1	1	155	99	86.1	42.4	3.7	86	141	4.93	4.96	1.81	168.1	6.59	141	0	3.29	86
310	邹顺全		44	1	1b	0	0	0	591000	591000	5.77159	1	1		1	38	63	78.2	39.4	6.2	163	149	5.31	4.89	1.52	118.6	1.78	149	0	5.67	163
311	徐开英		50	2		1	1	0	1390000	1390000	6.14301	0	1	0	0	29	26	72.2	45.2	4.99	139	91	5.71	4.91	1.3	158.3	1.93	139	0	4.57	91
312	夏功萍	无基线RNA	46	2		0	0	0	<500	0	0	1	1	1	1	54	40	73.9	45.8	6.89	278	135	2.9	4.48	1.04	108.9	2.15	135	0	5.36	278
313	严白青		60	2		1	0	0	589000	589000	5.77012	1	1	未完成	1	51	48	81.3	45.1	4.16	182	117	2.23	5.48	0.71	28.36	3.509	116	0	5.28	182
314	袁阿凤		66	2		1	0	0	1200000	1200000	6.07918	0	1	未完成	1	42	37	76.5	44.6	6.32	143	140	4.82	5.99	1.49	130.5	5.07	140	0	5.36	143
315	郑杨六		51	1		1	0	0	19300	19300	4.28556	N/A	1	1	1	53	51	90.9	55	4.31	165	170	1.89	5.13	1.32	133.2	1.94	170	1	5.79	165
316	笪玉萍	无基线RNA	49	2		0	1	0	<500	0	0	1	1	1	1	16	23	83.3	47	3.13	203	114	2.06	5.79	1.32	121.7	10.6	144	0	5.61	215
317	卞梅青		48	2		0	0	0	883000	883000	5.94596	0	1	0	0	23	28	73.8	43.8	5.41	189	146	2.64	4.86	1.28	118.3	3.8	146	0	5.48	189
318	纪月香		56	2		1	0	0	772000	772000	5.88762	0	0	0	0	126	97	84.9	43.4	4.98	75	140	17.93	10.13	1.97	158.5	2.83	140	0	3.69	75
319	吴吾娣		44	2		1	1	2	223000	223000	5.3483	0	N/A	失访	0	25	26	79.3	40.8	4.9	212	118	2.34	4.37	1.28	107.7	9.48	125	0	4.8	141
320	岑绍茹		43	2		0	1	Undetermined	14000000	14000000	7.14613	0	0	0	0	51	52	86.3	42.7	9.36	345	105	4.61	10.21	1.38	111.8	3.89	105	1	5.84	345
321	凌九英		66	2		1	0	0	399000	399000	5.60097	0	0	0	0	92	47	76.9	46.9	4.2	129	146	6.7	7.56	1.76	188.1	2.53	146	0	5.24	129
322	杜玉华		52	2		0	0	0	107000	107000	5.02938	0	1	1	1	37	30	82.8	46.7	6.26	121	150	1.84	5.64	1.38	144.3	3.49	150	0	4.82	121
323	杜玉芳		49	2		0	0	0	1080000	1080000	6.03342	0	0	1	1	55	42	79.5	48.2	5.49	92	148	4.94	5.43	1.8	183.1	2.66	148	0	3.9	92
324	顾美花		68	2		0	0	0	1080000	1080000	6.03342	0	1	0	0	27	32	69.6	39.2	4.54	88	125	11	5.55	1.41	130.5	2.36	125	0	3.35	88
325	笪卫珍		60	2		1	0	0	3200000	3200000	6.50515	0	N/A	0	0	31	41	78.4	42.6	3.28	95	146	32.78	5.43	2.15	170.5	3.32	146	0	4.398	95
326	唐继祥		70	1		1	0	0	150000	150000	5.17609	1	1	1	1	186	95	84.6	42.4	4.04	156	130	0.66	4.7	1.3	134.9	1.39	130	0	3.81	156
327	王秀凤		51	2		0	0	0	734000	734000	5.8657	N/A	1	1	1	30	27	79	46.6	4.65	180	97	1.31	4.9	1.07	95.26	2.17	97	1	6.13	180
328	熊菜珍		62	2		0	0	0	2920	2920	3.46538	1	1	未完成	1	84	64	83	41.8	5.43	120	125	12.5	5.14	1.504	125.006	3.509	105	1	3.62	135
329	张白梅		47	2		1	0	Undetermined	658000	658000	5.81823	0	1	未完成	1	17	21	77.7	45.6	4.75	125	122	3.14	5.04	2.63	153.4	2.09	122	0	4.99	125
330	许小青		54	2		1	1	Undetermined	33100000	33100000	7.51983	0	0	1	1	78	67	79.7	45.3	6.86	132	146		5.84	2.63	153.4	2.09	122	0	4.99	125
331	蒋车鹅	无基线RNA	47	2		1	0	0	<500			N/A	N/A	N/A		38	43	71.3	40.6	1.53	32	114		6.01
332	戚龙玉		61	2		0	0	0	629000	629000	5.79865	0	0	失访	0	30	28	80.9	46.2	4.69	176	143	8.09	6.09	3.09	157.9	2.42	143	0	4.28	176
333	骆青花		53	2		0	0	0	3700000	3700000	6.5682	0	1	0	0	61	42	85.6	46.2	5.7	170	132	3.79	5.58	1.58	102.4	1.77	132	0	4.51	170
334	张有兰		63	2		1	Undetermined	0	574000	574000	5.75891	0	1	N/A	1	41	48	66.3	34	4.01	63	143	7.69	5.85	1	121.7	6.11	143	0	3.81	63
335	何明青		66	2		0	0	0	2570000	2570000	6.40993	0	0	1	1	137	115	87.2	39.5	11.98	97.4	151	6.63	14.42	2.18	148.8	2.59	151	1	3.68	97.4
336	戴祖云		64	1		0	0	0	4250000	4250000	6.62839	0	0	失访	0	112	180	76.5	33.1	3.85	80	123	13.54	5.07	2.51	135.7	3.14	123	0	3.76	80
337	汪兴春		62	1		1	1	0	1710000	1710000	6.233	N/A	1	1	1	51	50	87.3	46	6.42	138	175	1.11	5.76	1.47	98.09	3.44	175	1	3.37	138
338	陈小芳		46	2		0	0	0	1360000	1360000	6.13354	1	1	未完成	1	208	91	73.9	40	9.97	174	103	0.85	6.7	1.1	95.68	1.2	142	0	7.59	141.4
339	柳巧梅		50	2		0	0	0	263000	263000	5.41996	N/A	0	失访	0	54	49	81.4	43.9	4.23	109	130	2.45	6.33	2.55	144.7	3.47	130	0	3.75	109
340	唐小风	无基线RNA	44	2		1	0	1	<500	0	0	1	1	1	1	66	50	90.1	52.6	7.6	186	154	2.57	5.47	1.59	146	7.46	154	1	4.49	186
341	陶则英		51	2		0	0	0	977000	977000	5.98989	0	1	1	1	61	48	82.1	44.1	5.35	123	116	5.13	5.7	1.1	114.7	3.58	116	0	3.84	123
342	俞桂花		49	2		1	0	0	1540000	1540000	6.18752	0	1	1	1	161	91	72.9	46.2	4.46	170	133	7.53	4.48	3.47	158.4	2.4	133	0	5.02	170
344	许发珍		59	2		0	1	1	897000	897000	5.95279	0	1	1	1	20	22	80.9	48	7.15	110	124	1.38	8.19	0.83	95.11	0.82	124	0	4.24	110
345	李继珍	无基线RNA	60	2		0	0	0	<500	0	0	1	1	1	1	61	31	79	49.6	7.73	199	126	1.94	5.85	0.99	86.63	2.91	126	0	5.89	199
346	王荣华		59	2		2	0	0	1480000	1480000	6.17026	N/A	1	未完成	1	79	45	79.7	49.9	12.6	239	146	0.74	5.71	1.02	82.26	1.47	146	0	4.88	239
347	戴忠琴		45	2		0	0	0	6380000	6380000	6.80482	1	1	未完成	1	324	360	77.9	45.3	7.25	119.4	135	6.03	4.72	3.13	165.7	1.5	135	0	5.29	119.4
348	成昌富		63	1		1	1	Undetermined	8890	8890	3.9489	N/A	1	未完成	1	108	62	68.5	41	5.16	94	160	3.39	4.45	2.32	99.64	3.85	160	0	4.78	94
349	芮腊梅		44	2		1	1	1	50000	50000	4.69897	N/A	1	0	1	23	18	67.9	42.1	3.8	160	103	1.44	4.44	1.69	87.88	1.09	103	1	4.19	160
350	赵广风		56	2		0	0	0	1040000	1040000	6.01703	0		0	0	37	39	76	45.8	3	101	144	9.84	10.15	1.504	125.006	3.509	144	0	4.35	101
351	史广顺		48	1		0	0	0	1160000	1160000	6.06446	0	1	1	1	94	63	79.7	46.5	2.57	92	132	4.48	4.8	2.27	110	7.06	132	0	3.43	92
352	李风珍		48	2		1	0	0	469000	469000	5.67117	1	1	1	1	14	19	77.6	45.8	6.67	160	109	3.06	5.65	2.21	110.3	2.88	109	1	5.75	160
353	邰高珍		67	2		0	0	0	77200	77200	4.88762	0	0	1	1	495	291	81.4	42.6	4.89	62	136		5.99	2.31	123	3.1	136	0	5.34	62
354	朱玉香	跨度太大	31	2		0	0	0	3310	3310	3.51983			0	0	9	20	76.7	46.5	4.44	127	121	4.09	5.97	2.75	155.1	3.67	121	0	4.75	127
355	高贤和		46	2		0	0	0	370000	370000	5.5682	1	1	1	1	96	51	80.3	49.7	4.8	81	123	1.77	5.02	1.57	98.71	2.51	123	0	3.72	81
356	史立富		60	1		0	0	0	2340000	2340000	6.36922	0	1	1	1	37	29	75.2	46.5	6.47	141	157	2.38	5.48	2.14	109	2	157	0	4.73	141
357	田培英		50	2		1	0	0	925000	925000	5.96614	0	1	1	1	86	65	84.6	46.9	5.4	142	140	2.28	3.17	1.22	150.3	2.81	140	0	4.08	142
358	史春香		64	2		0	0	0	1700000	1700000	6.23045			0	0	21	20	77.9	49.4	27.56	214	138	0.9	5.62	0.47	53.02	1.14	138	0	4.56	214
359	施玉琴		51	2		0	1	1	5150000	5150000	6.71181	0	1	1	1	91	79	89.7	48.4	12.7	130	144	2.66	5.48	1.9	114.4	5.54	144	0	3.79	130
360	徐六青		50	2		1	0	1	523000	523000	5.7185	0		1	1	30	32	75.5	44.7	3.34	225	106	3.04	4.87	2.29	137.9	4.09	106	1	3.54	225
361	严巧娣		38	2		1	0	1	405000	405000	5.60746	0	1	1	1	25	28	79.3	50.3	4.05	183	113	1.88	5.7	2.16	120.6	0.96	113	0	6.03	183
362	俞华子	无基线RNA	56	2		1	1	1	<500	0	0			1	1	30	28	82.4	47.1	3.09	155	119		6.44	2	151	3.4	119	0	4.398	155
363	孙兴民+B362		28	1		2	0	1	1190000	1190000	6.07555	0	1	1	1	55	44	83.8	49.9	6.81	209	165	1.93	5.53	2.35	130.2	2.95	165	1	5.49	209
364	王自英		65	2		Undetermined	0	0	5250000	5250000	6.72016	0	1	0	0	18	16	78.5	49.4	3.56	111	138	2.36	5.96	1.1	125.2	3.04	138	0	5.86	111
365	徐玉珍		52	2		Undetermined	0	0	297000	297000	5.47276	1		1	1	78	52	77.1	45.4	5.39	88	146	2.99	10.2	1.95	95.98	0.03	146	0	5.48	88
366	牟显清		55	1		1	0	1	997000	997000	5.9987			0	0	135	124	71.6	37.3	4.29	54	135	35.33	7.51	3.23	97.54	2.3	135	0	3.86	54
367	唐荣福		69	1		0	0	0	192000	192000	5.2833	1		未完成	1	195	196	86.1	43	2.38	74	140		4.69	2.76	125.3	2.23	140	0	3.11	74
368	李凤珍		62	2		1	Undetermined	Undetermined	469000	469000	5.67117	1		未完成	1	33	42	80	47	5.86	177	115		6.12	1.504	125.006	3.509	109	1	5.75	160
369	冷孝珍		67	2		0	0	0	219000	219000	5.34044	1	1	0	0	318	333	89	44.1	2.67	76	136	22.83	4.97	1.36	126.5	3.48	136	0	4.49	76
370	成秀珍		60	2		1	0	1	370000	370000	5.5682	N/A	0	0	0	26	21	72.3	43.1	3.59	30.4	159	6.67	6.84	1.31	138	13.77	159	1	5.28	30.4
371	许七娣		58	2		Undetermined	0	Undetermined	15300000	15300000	7.18469	0	1	未完成	1	113	110	84.7	38.2	5.46	77	141	10.42	9.52	2.02	107.8	7.12	141	0	3.53	77
372	童保娣		54	2		0	0	0	1570000	1570000	6.1959	0	1	1	1	84	80	89.2	43.7	9.27	154	138	199.4	8.66	1.94	138.4	2.91	154	1	3.88	138
373	冷白娣		61	2		1	0	1	5480000	5480000	6.73878	1	1	未完成	1	120	92	81.5	41.4	3.65	128	140	13.52	5.09	2.64	180.3	3.07	128	0	4.9	140
374	白荣华		58	2		1	1	1	5650000	5650000	6.75205	0	1	0	0	39	36	71.3	37.6	4.63	45.4	139	6.02	7.55	2.16	149.7	3.71	139	0	3.53	45.4
375	居罗根		67	1		0	1	1	263000	263000	5.41996	1	0	0	0	169	132	83.1	44.1	8.28	208	154	9.21	8.41	2.22	127	2.09	154	0	5.46	208
376	樊白筛		47	2		0	1	1	2710000	2710000	6.43297		0	0	0	71	77	82.1	40.1	4.5	91	133	271.7	7.29	2.5	141.4	1.93	133	0	2.88	91
378	戴春华		46	2		1	0	Undetermined	29300	29300	4.46687	1	1	1	1	22	22	77.4	48.1	6.73	140	141	5.67	6.62	2.41	181.6	1.05	141	0	4.33	140
379	严邦兰		58	2		0	0	1	81400	81400	4.91062	1	1	1	1	8	17	74.5	48.6	4.37	102	132		6.15	1.6	127.6	2.52	132	0	3.74	102
380	俞九英		51	2		0	0	1	873	873	2.94101	1	1	0	0	20	27	74.7	43.4	3.68	52	129	6.4	6.13	2.4	131.3	2.51	129	0	3.43	52
381	史荷兰		66	2		0	2	2	150000	150000	5.17609	1	1	0	0	15	27	79	45.4	7.89	195	120	4.6	6.02	2.57	138.8	2.22	120	0	4	195
382	陈玉美		53	2		1	0	1	54600	54600	4.73719	0	0	1	1	14	21	75	46.6	5.48	183	126		5.29	1.98	136.3	2.01	126	0	6.14	183
383	王济华		59	1		0	0	1	5280	5280	3.72263	1	1	未完成	1	61	47	83.9	47.7	5.73	142	145	2.69	5.74	2.05	123.5	7.78	145	0	4.55	142
384	李成喜		51	1		1	0	2	333000	333000	5.52244	1	1	1	1	108	126	76.5	47.1	4.77	149	132	3.26	5.14	1.87	98.1	2.56	132	0	3.14	149
385	周道翠		55	2		1	0	1	20200000	20200000	7.30535	1	1	未完成	1	23	30	85.3	46.7	7.04	198	144	1.67	6.21	2.36	150.4	1.25	144	0	3.46	198
